# Supplementary material for: Transcriptome analysis of Shank3-overexpressing mice reveals unique molecular changes in the hypothalamus
Source: Mol Brain. 2018 Nov 27;11:71. doi: 10.1186/s13041-018-0413-4 (PMC6257967; doi:10.1186/s13041-018-0413-4)
Supplement: Supplementary file 2 — Table S1. Summary of RNA-Seq mapping results (Shank3 TG hypothalamus 10–12 wk). Table S2. List of DEG (Differentially Expressed Gene) from RNA-Seq analysis results (Shank3 TG hypothalamus 10–12 wk). Table S3. GSEA (Gene-Set Enrichment analysis) (Shank3 TG hypothalamus 10–12 wk). Table S4. Comparison of ribosome-related GSEA core enrichment genes (Shank3 TG Hypothalamus, mPFC and Striatum). (XLSX 101 kb) [file 13041_2018_413_MOESM2_ESM.xlsx]

## Sheet: Table 1
Table 1. Summary of RNA-Seq mapping results (Shank3 TG hypothalamus 10-12 wk).
Raw reads were mapped to the Mus musculus genome (GRCm38) using HISAT2
Sample ID	Genotype	Total Reads	Mapped Reads	Unmapped Reads	Mapping Rate %
TG1	TG	81782158	80700757	1081401	98.68
TG2	TG	67448620	66595159	853461	98.73
TG3	TG	94184748	92999492	1185256	98.74
WT1	WT	90938810	89930266	1008544	98.89
WT2	WT	85168246	84081916	1086330	98.72
WT3	WT	101511748	99798649	1713099	98.31

## Sheet: Table 2
Table 2. List of DEG (Differentially Expressed Gene) from RNA-Seq analysis results (Shank3 TG hypothalamus 10-12 wk).
Differential expression analysis was carried out using DESeq2.
Gene information			RNA-seq probe information		DESeq2 results						Functional annotation
HGNC symbol	Full name	Position (human)	Ensembl ID (mouse)	Position (mouse)	baseMean	log2FC	FC	p-value	adjusted p-value	direction	GO terms	KEGG Pathway
SHANK3	SH3 and multiple ankyrin repeat domains 3	Chr22:50674415-50733298	ENSMUSG00000022623	Chr15:89499623-89560261	6956.29	1.05571	2.07874	2.22045e-16	1.03856e-12	up	protein binding;plasma membrane;synapse assembly;regulation of synaptic plasticity;MAPK cascade;brain morphogenesis;neuromuscular process controlling balance;neuron projection;positive regulation of synapse structural plasticity;protein C-terminus binding;locomotory behavior;memory;social behavior;vocalization behavior;regulation of dendritic spine morphogenesis;learning;long-term synaptic potent…	Glutamatergic synapse;
GPR85	G protein-coupled receptor 85	Chr7:113078331-113087778	ENSMUSG00000048216	Chr6:13834458-13839942	1631.56	0.510558	1.4246	2.22045e-16	1.03856e-12	up	protein binding;endoplasmic reticulum;G-protein coupled receptor activity;signal transduction;plasma membrane;G-protein coupled receptor signaling pathway;integral component of membrane;
SMIM30	small integral membrane protein 30	null	ENSMUSG00000052419	Chr6:13867735-13871518	833.362	0.463497	1.37888	2.22045e-16	1.03856e-12	up
TP53	tumor protein p53	Chr17:7661779-7687550	ENSMUSG00000059552	Chr11:69580359-69591873	818.912	-0.768442	-1.70343	2.22045e-16	1.03856e-12	down	protein binding;transcription regulatory region DNA binding;cell cycle;apoptotic process;transcription factor activity, sequence-specific DNA binding;regulation of transcription, DNA-templated;transcription, DNA-templated;metal ion binding;DNA binding;cytoplasm;nucleus;protein tetramerization;positive regulation of execution phase of apoptosis;positive regulation of thymocyte apoptotic process;ne…	MAPK signaling pathway;Sphingolipid signaling pathway;Cell cycle;p53 signaling pathway;PI3K-Akt signaling pathway;Apoptosis;Longevity regulating pathway;Wnt signaling pathway;Neurotrophin signaling pathway;Thyroid hormone signaling pathway;Amyotrophic lateral sclerosis (ALS);Huntington's disease;Hepatitis C;Hepatitis B;Measles;HTLV-I infection;Herpes simplex infection;Epstein-Barr virus infection…
MAP3K5	mitogen-activated protein kinase kinase kinase 5	Chr6:136557047-136792518	ENSMUSG00000071369	Chr10:19934472-20142753	1337.64	0.44575	1.36202	6.21725e-15	2.32637e-11	up	protein kinase complex;cellular response to hydrogen peroxide;positive regulation of neuron death;IRE1-TRAF2-ASK1 complex;intrinsic apoptotic signaling pathway in response to oxidative stress;intrinsic apoptotic signaling pathway in response to endoplasmic reticulum stress;activation of JUN kinase activity;positive regulation of JUN kinase activity;positive regulation of cysteine-type endopeptida…	MAPK signaling pathway;Sphingolipid signaling pathway;Protein processing in endoplasmic reticulum;Apoptosis;TNF signaling pathway;Neurotrophin signaling pathway;Non-alcoholic fatty liver disease (NAFLD);Amyotrophic lateral sclerosis (ALS);
ACBD5	acyl-CoA binding domain containing 5	Chr10:27195214-27242130	ENSMUSG00000026781	Chr2:23068167-23115558	2780.17	-0.250587	-1.18969	4.2184e-12	1.31537e-08	down	pexophagy;molecular_function;peroxisomal membrane;peroxisome;fatty-acyl-CoA binding;lipid binding;transport;membrane;intracellular membrane-bounded organelle;nucleoplasm;integral component of membrane;nucleus;
KIAA1328	KIAA1328	Chr18:36829106-37232172	ENSMUSG00000033632	Chr18:25168999-25467321	747.871	0.45849	1.3741	1.11118e-10	2.59863e-07	up	protein binding;
KLHDC8B	kelch domain containing 8B	Chr3:49171611-49176486	ENSMUSG00000032609	Chr9:108447636-108461581	1812.19	0.290851	1.22336	1.59713e-10	3.10369e-07	up	protein binding;cytoplasm;
CAV2	caveolin 2	Chr7:116287380-116508541	ENSMUSG00000000058	Chr6:17281185-17289115	720.632	-0.437816	-1.35455	1.65893e-10	3.10369e-07	down	D1 dopamine receptor binding;receptor-mediated endocytosis of virus by host cell;positive regulation of dopamine receptor signaling pathway;positive regulation by host of viral process;positive regulation by host of viral release from host cell;skeletal muscle fiber development;negative regulation of endothelial cell proliferation;vesicle organization;vesicle fusion;positive regulation of MAPK ca…	Endocytosis;Focal adhesion;Bacterial invasion of epithelial cells;Proteoglycans in cancer;
LUZP1	leucine zipper protein 1	Chr1:23084023-23177808	ENSMUSG00000001089	Chr4:136469761-136554780	2960.77	-0.27447	-1.20955	3.18843e-10	5.14237e-07	down	extracellular exosome;membrane;nucleus;ventricular septum development;artery development;neural fold bending;
NR3C1	nuclear receptor subfamily 3 group C member 1	Chr5:143277931-143435512	ENSMUSG00000024431	Chr18:39410545-39491301	3644.29	0.286639	1.2198	3.29833e-10	5.14237e-07	up	steroid hormone binding;glucocorticoid-activated RNA polymerase II transcription factor binding transcription factor activity;cellular response to steroid hormone stimulus;transcriptional activator activity, RNA polymerase II core promoter proximal region sequence-specific binding;glucocorticoid mediated signaling pathway;glucocorticoid receptor signaling pathway;glucocorticoid receptor activity;…	Neuroactive ligand-receptor interaction;
SETD1B	SET domain containing 1B	Chr12:121804180-121832584	ENSMUSG00000038384	Chr5:123142193-123168629	2191.1	0.279288	1.2136	5.01127e-09	6.43391e-06	up	Set1C/COMPASS complex;histone H3-K4 methylation;histone methyltransferase activity (H3-K4 specific);histone methyltransferase complex;nuclear speck;chromatin organization;protein binding;chromosome;regulation of transcription, DNA-templated;transcription, DNA-templated;RNA binding;nucleoplasm;nucleic acid binding;nucleotide binding;cytoplasm;nucleus;methyltransferase activity;methylation;	Lysine degradation;
ARHGAP27	Rho GTPase activating protein 27	ChrCHR_HSCHR17_1_CTG5:45393920-45434353	ENSMUSG00000034255	Chr11:103331497-103363692	940.808	-0.403921	-1.3231	7.40438e-09	8.65804e-06	down	protein binding;signal transduction;nucleoplasm;cytoplasm;SH3 domain binding;receptor-mediated endocytosis;positive regulation of GTPase activity;GTPase activator activity;intracellular;membrane;nucleus;protein binding;signal transduction;nucleoplasm;cytoplasm;SH3 domain binding;receptor-mediated endocytosis;positive regulation of GTPase activity;GTPase activator activity;intracellular;membrane;n…
GPR21	G protein-coupled receptor 21	Chr9:123034527-123035696	ENSMUSG00000053164	Chr2:37516332-37520603	101.531	-1.37831	-2.59963	1.96556e-08	2.16315e-05	down	adenylate cyclase-activating dopamine receptor signaling pathway;dopamine neurotransmitter receptor activity, coupled via Gs;dopamine binding;synaptic transmission, dopaminergic;phospholipase C-activating dopamine receptor signaling pathway;learning;integral component of plasma membrane;G-protein coupled receptor activity;G-protein coupled receptor signaling pathway;integral component of membrane…
CACNA1A	calcium voltage-gated channel subunit alpha1 A	Chr19:13206442-13623990	ENSMUSG00000034656	Chr8:84388440-84640246	6008.56	-0.179206	-1.13226	3.23266e-08	3.35999e-05	down	membrane depolarization during action potential;positive regulation of cytosolic calcium ion concentration;energy reserve metabolic process;membrane depolarization;high voltage-gated calcium channel activity;cell death;syntaxin binding;regulation of insulin secretion;small molecule metabolic process;cell projection;protein binding;ion transport;synaptic transmission;ion channel activity;cytosol;r…	MAPK signaling pathway;Calcium signaling pathway;Synaptic vesicle cycle;Retrograde endocannabinoid signaling;Glutamatergic synapse;Cholinergic synapse;Serotonergic synapse;GABAergic synapse;Dopaminergic synapse;Long-term depression;Taste transduction;Type II diabetes mellitus;Morphine addiction;Nicotine addiction;
CCDC80	coiled-coil domain containing 80	Chr3:112596794-112649530	ENSMUSG00000022665	Chr16:45093402-45127924	212.907	0.670413	1.59153	4.80373e-08	4.36174e-05	up	proteinaceous extracellular matrix;heparin binding;basement membrane;extracellular matrix organization;interstitial matrix;glycosaminoglycan binding;positive regulation of cell-substrate adhesion;fibronectin binding;integral component of membrane;
COL6A3	collagen type VI alpha 3 chain	Chr2:237324003-237414375	ENSMUSG00000048126	Chr1:90765923-90843971	546.939	0.586614	1.50172	4.82796e-08	4.36174e-05	up	collagen type VI trimer;extracellular vesicle;endoplasmic reticulum lumen;collagen catabolic process;extracellular matrix organization;muscle organ development;extracellular matrix disassembly;extracellular exosome;protein binding;extracellular matrix;cell adhesion;serine-type endopeptidase inhibitor activity;negative regulation of endopeptidase activity;proteinaceous extracellular matrix;extrace…	PI3K-Akt signaling pathway;Focal adhesion;ECM-receptor interaction;Protein digestion and absorption;
VIP	vasoactive intestinal peptide	Chr6:152750798-152759765	ENSMUSG00000019772	Chr10:5639218-5647617	369.202	0.806067	1.74844	5.03656e-08	4.36174e-05	up	positive regulation of adenylate cyclase activity involved in G-protein coupled receptor signaling pathway;response to yeast;regulation of protein localization;body fluid secretion;positive regulation of protein catabolic process;prolactin secretion;mRNA stabilization;antifungal humoral response;neuropeptide hormone activity;defense response to Gram-positive bacterium;antibacterial humoral respon…
LSS	lanosterol synthase	ChrCHR_HSCHR21_5_CTG2:46190452-46221883	ENSMUSG00000033105	Chr10:76531588-76557138	2241.08	0.213718	1.15967	5.12899e-08	4.36174e-05	up	lanosterol synthase activity;cholesterol biosynthetic process;lipid particle;steroid metabolic process;small molecule metabolic process;intramolecular transferase activity;endoplasmic reticulum membrane;catalytic activity;membrane;intramolecular transferase activity;metabolic process;	Steroid biosynthesis;Metabolic pathways;
SEPT2	septin 2	Chr2:241315100-241354027	ENSMUSG00000026276	Chr1:93478964-93510260	2590.92	0.206832	1.15415	6.21818e-08	5.05809e-05	up	ciliary membrane;cleavage furrow;spindle;cell cortex;cell division;extracellular exosome;protein binding;cilium assembly;mitotic nuclear division;smoothened signaling pathway;condensed chromosome kinetochore;actin cytoskeleton;midbody;GTP binding;nucleolus;cytoplasm;nucleus;cell cycle;plasma membrane;cell surface;regulation of catalytic activity;protein complex scaffold;synapse;cell projection;en…
KDM2A	lysine demethylase 2A	Chr11:67119269-67258087	ENSMUSG00000054611	Chr19:4314419-4398285	4406.73	-0.286944	-1.22005	9.16701e-08	6.86022e-05	down	histone H3-K36 demethylation;histone demethylase activity (H3-K36 specific);double-strand break repair via nonhomologous end joining;chromatin organization;protein binding;oxidation-reduction process;regulation of transcription, DNA-templated;transcription, DNA-templated;nucleolus;nucleoplasm;zinc ion binding;DNA binding;nucleus;methyltransferase activity;methylation;
RGS16	regulator of G protein signaling 16	Chr1:182598623-182604408	ENSMUSG00000026475	Chr1:153740349-153745468	942.534	0.379389	1.30079	1.02936e-07	7.40701e-05	up	negative regulation of signal transduction;protein binding;calmodulin binding;visual perception;regulation of G-protein coupled receptor protein signaling pathway;positive regulation of GTPase activity;GTPase activator activity;plasma membrane;cytoplasm;membrane raft;
USP19	ubiquitin specific peptidase 19	Chr3:49108046-49120938	ENSMUSG00000006676	Chr9:108490602-108502337	6321.42	-0.182195	-1.13461	1.49385e-07	0.000103512	down	ubiquitinyl hydrolase activity;protein deubiquitination;ubiquitin-dependent protein catabolic process;metal ion binding;regulation of ERAD pathway;regulation of cellular response to hypoxia;positive regulation of cell cycle process;negative regulation of skeletal muscle tissue development;response to endoplasmic reticulum stress;Hsp90 protein binding;regulation of protein stability;protein stabil…
SCN5A	sodium voltage-gated channel alpha subunit 5	Chr3:38548057-38649673	ENSMUSG00000032511	Chr9:119483408-119579016	1633.57	0.242411	1.18297	3.32907e-07	0.000222442	up	ion transport;voltage-gated sodium channel activity;voltage-gated sodium channel complex;sodium ion transport;ion channel activity;regulation of ion transmembrane transport;sodium ion transmembrane transport;membrane;transmembrane transport;voltage-gated sodium channel activity involved in SA node cell action potential;voltage-gated sodium channel activity involved in bundle of His cell action po…	Adrenergic signaling in cardiomyocytes;
C1orf146	chromosome 1 open reading frame 146	Chr1:92217940-92245813	ENSMUSG00000089798	Chr5:107534709-107551542	164.514	-0.984829	-1.97908	4.62968e-07	0.000296212	down
LRRK1	leucine rich repeat kinase 1	Chr15:100919215-101078254	ENSMUSG00000015133	Chr7:66226912-66388350	189.577	-0.669767	-1.59082	4.74977e-07	0.000296212	down	positive regulation of canonical Wnt signaling pathway;identical protein binding;protein binding;protein serine/threonine kinase activity;small GTPase mediated signal transduction;mitochondrion;GTP binding;metal ion binding;protein phosphorylation;cytoplasm;ATP binding;protein kinase activity;positive regulation of peptidyl-tyrosine phosphorylation;negative regulation of peptidyl-tyrosine phospho…
DLK2	delta like non-canonical Notch ligand 2	Chr6:43450352-43456632	ENSMUSG00000047428	Chr17:46297421-46303271	1012.59	-0.253538	-1.19213	8.14302e-07	0.000491444	down	protein binding;integral component of membrane;calcium ion binding;negative regulation of Notch signaling pathway;extracellular exosome;protein homodimerization activity;regulation of fat cell differentiation;
COL3A1	collagen type III alpha 1 chain	Chr2:188974320-189012746	ENSMUSG00000026043	Chr1:45311538-45349706	125.064	1.21916	2.32811	9.03971e-07	0.000528512	up	negative regulation of immune response;skin development;positive regulation of Rho protein signal transduction;collagen type III trimer;platelet-derived growth factor binding;response to cytokine;negative regulation of neuron migration;response to radiation;extracellular fibril organization;collagen fibril organization;integrin binding;endoplasmic reticulum lumen;wound healing;transforming growth…	Platelet activation;AGE-RAGE signaling pathway in diabetic complications;Protein digestion and absorption;Amoebiasis;
PDYN	prodynorphin	Chr20:1978757-1994285	ENSMUSG00000027400	Chr2:129686565-129699844	2393.37	0.17945	1.13245	9.57323e-07	0.000542744	up	opioid peptide activity;neuropeptide signaling pathway;synaptic transmission;plasma membrane;extracellular region;cytoplasm;protein binding;neuronal cell body;	Cocaine addiction;Amphetamine addiction;Alcoholism;
ADAMTS2	ADAM metallopeptidase with thrombospondin type 1 motif 2	Chr5:179110851-179345430	ENSMUSG00000036545	Chr11:50602084-50807573	2395.56	-0.186013	-1.13762	1.51171e-06	0.000818305	down	collagen catabolic process;extracellular matrix organization;peptidase activity;metallopeptidase activity;extracellular matrix;metalloendopeptidase activity;proteinaceous extracellular matrix;proteolysis;extracellular region;zinc ion binding;spermatogenesis;protein processing;skin development;lung development;collagen fibril organization;
NMD3	NMD3 ribosome export adaptor	Chr3:161104696-161253532	ENSMUSG00000027787	Chr3:69721985-69756373	1206.27	-0.346039	-1.27107	1.53085e-06	0.000818305	down	ribosomal large subunit binding;ribosomal large subunit export from nucleus;poly(A) RNA binding;protein binding, bridging;protein transport;membrane;nucleolus;nucleoplasm;cytoplasm;nucleus;	Ribosome biogenesis in eukaryotes;RNA transport;
DENND1B	DENN domain containing 1B	Chr1:197504748-197775696	ENSMUSG00000056268	Chr1:138963435-139178960	724.793	-0.340688	-1.26636	1.72875e-06	0.000898424	down	clathrin-coated vesicle;Rab guanyl-nucleotide exchange factor activity;cytosol;positive regulation of GTPase activity;protein transport;
PLEKHG1	pleckstrin homology and RhoGEF domain containing G1	Chr6:150599863-150843665	ENSMUSG00000040624	Chr10:3740364-3967303	884.686	-0.443213	-1.35963	1.77927e-06	0.000899683	down	regulation of Rho protein signal transduction;Rho guanyl-nucleotide exchange factor activity;positive regulation of GTPase activity;
CALB2	calbindin 2	ChrCHR_HSCHR16_4_CTG3_1:71363481-71395226	ENSMUSG00000003657	Chr8:110137502-110168210	6606.07	-0.126104	-1.09134	1.86811e-06	0.000919751	down	cytosolic calcium ion homeostasis;neuron projection;synapse;cytosol;cytoplasm;nucleus;calcium ion binding;gap junction;terminal bouton;calcium ion binding;
FOXP1	forkhead box P1	Chr3:70954693-71583989	ENSMUSG00000030067	Chr6:98925338-99522721	959.019	0.343536	1.26886	1.95101e-06	0.000935933	up	regulation of interleukin-12 secretion;regulation of macrophage colony-stimulating factor production;regulation of defense response to bacterium;interleukin-21 secretion;T follicular helper cell differentiation;regulation of monocyte differentiation;chemokine (C-C motif) ligand 2 secretion;negative regulation of B cell apoptotic process;regulation of interleukin-1 beta secretion;osteoclast develo…	MicroRNAs in cancer;
NECAB1	N-terminal EF-hand calcium binding protein 1	Chr8:90791550-90959408	ENSMUSG00000040536	Chr4:14952245-15149794	2559.18	-0.169425	-1.12461	2.27855e-06	0.00106573	down	nucleoplasm;cytoplasm;nucleus;calcium ion binding;
SEC22C	SEC22 homolog C, vesicle trafficking protein	Chr3:42547969-42601080	ENSMUSG00000061536	Chr9:121680045-121705490	2355.96	0.21273	1.15888	2.47372e-06	0.0011288	up	transport;integral component of membrane;vesicle fusion with Golgi apparatus;SNAP receptor activity;SNARE binding;protein binding;ER to Golgi vesicle-mediated transport;endoplasmic reticulum;endoplasmic reticulum membrane;protein transport;membrane;
NPTXR	neuronal pentraxin receptor	Chr22:38818452-38843982	ENSMUSG00000022421	Chr15:79786351-79804766	13434.6	-0.131915	-1.09575	2.58545e-06	0.0011517	down	metal ion binding;integral component of membrane;
SCN3B	sodium voltage-gated channel beta subunit 3	Chr11:123629187-123655244	ENSMUSG00000049281	Chr9:40269217-40291618	4573.4	-0.164625	-1.12087	2.80466e-06	0.00122029	down	SA node cell action potential;atrial cardiac muscle cell action potential;ventricular cardiac muscle cell action potential;positive regulation of heart rate;regulation of heart rate by cardiac conduction;membrane depolarization during cardiac muscle cell action potential;voltage-gated sodium channel activity involved in cardiac muscle cell action potential;cardiac muscle cell action potential inv…
SPHK1	sphingosine kinase 1	Chr17:76376584-76387860	ENSMUSG00000061878	Chr11:116530925-116536674	55.1657	1.72184	3.29858	3.10912e-06	0.00132201	up	sphingoid catabolic process;D-erythro-sphingosine kinase activity;sphinganine kinase activity;sphingosine metabolic process;lipid phosphorylation;sphingosine biosynthetic process;protein phosphatase 2A binding;positive regulation of mitotic cell cycle;'de novo' posttranslational protein folding;positive regulation of peptidyl-threonine phosphorylation;positive regulation of fibroblast proliferati…	Sphingolipid metabolism;Metabolic pathways;Calcium signaling pathway;Sphingolipid signaling pathway;Phospholipase D signaling pathway;VEGF signaling pathway;Fc gamma R-mediated phagocytosis;Tuberculosis;
SYT1	synaptotagmin 1	Chr12:78863993-79452008	ENSMUSG00000035864	Chr10:108497650-109010982	25097.6	-0.128306	-1.09301	3.30553e-06	0.00137429	down	regulation of regulated secretory pathway;fast, calcium ion-dependent exocytosis of neurotransmitter;regulation of synaptic transmission, glutamatergic;clathrin-sculpted monoamine transport vesicle membrane;clathrin-sculpted glutamate transport vesicle membrane;clathrin-sculpted acetylcholine transport vesicle membrane;clathrin-sculpted gamma-aminobutyric acid transport vesicle membrane;chromaffi…	Synaptic vesicle cycle;
UNC13C	unc-13 homolog C	Chr15:54012904-54633414	ENSMUSG00000062151	Chr9:73479422-73968966	3983.85	-0.166075	-1.122	4.10222e-06	0.00166844	down	diacylglycerol binding;presynaptic membrane;protein binding;presynaptic active zone;synaptic transmission;exocytosis;cell junction;intracellular signal transduction;plasma membrane;metal ion binding;cytoplasm;	Synaptic vesicle cycle;
MTIF2	mitochondrial translational initiation factor 2	Chr2:55236595-55269347	ENSMUSG00000020459	Chr11:29526408-29545279	1007.48	-0.391591	-1.31184	4.20451e-06	0.00167366	down	ribosome disassembly;mitochondrial translational initiation;mitochondrial translation;ribosomal small subunit binding;translation factor activity, RNA binding;organelle organization;translational initiation;poly(A) RNA binding;regulation of translational initiation;translation initiation factor activity;GTPase activity;intracellular;mitochondrion;GTP binding;nucleoplasm;
GABRA1	gamma-aminobutyric acid type A receptor alpha1 subunit	Chr5:161847191-161899981	ENSMUSG00000010803	Chr11:42130939-42182930	9457.6	-0.112061	-1.08077	4.61328e-06	0.00179812	down	GABA receptor activity;GABA receptor complex;synaptic transmission, GABAergic;drug binding;GABA-A receptor complex;chloride channel complex;chloride channel activity;ion transport;gamma-aminobutyric acid signaling pathway;extracellular ligand-gated ion channel activity;GABA-A receptor activity;chloride transmembrane transport;synaptic transmission;postsynaptic membrane;cell junction;integral comp…	Neuroactive ligand-receptor interaction;Retrograde endocannabinoid signaling;GABAergic synapse;Taste transduction;Morphine addiction;Nicotine addiction;
ERBB4	erb-b2 receptor tyrosine kinase 4	Chr2:211375717-212538841	ENSMUSG00000062209	Chr1:68032186-69108059	3685.28	-0.143401	-1.10451	5.08852e-06	0.00194288	down	cardiac muscle tissue regeneration;olfactory bulb interneuron differentiation;mammary gland alveolus development;positive regulation of STAT protein import into nucleus;central nervous system morphogenesis;lactation;positive regulation of cardiac muscle cell proliferation;embryonic pattern specification;positive regulation of tyrosine phosphorylation of Stat5 protein;neural crest cell migration;m…	ErbB signaling pathway;Calcium signaling pathway;Endocytosis;Proteoglycans in cancer;
ADCY7	adenylate cyclase 7	Chr16:50246137-50318135	ENSMUSG00000031659	Chr8:88272403-88329962	1130.39	-0.299937	-1.23109	5.75512e-06	0.00215345	down	integral component of membrane;cellular response to ethanol;positive regulation of cAMP biosynthetic process;activation of protein kinase A activity;adenylate cyclase-activating G-protein coupled receptor signaling pathway;renal water homeostasis;activation of phospholipase C activity;energy reserve metabolic process;cellular response to glucagon stimulus;phosphorus-oxygen lyase activity;cyclic n…	Fatty acid elongation;Purine metabolism;Rap1 signaling pathway;Calcium signaling pathway;cGMP-PKG signaling pathway;cAMP signaling pathway;Chemokine signaling pathway;Phospholipase D signaling pathway;Oocyte meiosis;Longevity regulating pathway;Longevity regulating pathway;Adrenergic signaling in cardiomyocytes;Vascular smooth muscle contraction;Gap junction;Platelet activation;Circadian entrainm…
GDA	guanine deaminase	Chr9:72114595-72257193	ENSMUSG00000058624	Chr19:21391307-21473445	6085.7	0.148492	1.10841	7.05703e-06	0.00252871	up	guanine deaminase activity;guanine catabolic process;hydrolase activity;zinc ion binding;guanine metabolic process;purine nucleotide catabolic process;nucleobase-containing small molecule metabolic process;purine nucleobase metabolic process;small molecule metabolic process;extracellular exosome;cytosol;nucleobase-containing compound metabolic process;intracellular;nervous system development;hydr…	Purine metabolism;Metabolic pathways;
PLEC	plectin	Chr8:143915147-143976734	ENSMUSG00000022565	Chr15:76170974-76232574	8889.18	-0.162418	-1.11916	7.21852e-06	0.00252871	down	hemidesmosome;sarcoplasm;hemidesmosome assembly;cell junction assembly;ankyrin binding;costamere;cellular component disassembly involved in execution phase of apoptosis;intermediate filament cytoskeleton;extracellular matrix organization;sarcolemma;programmed cell death;extracellular exosome;poly(A) RNA binding;protein binding;focal adhesion;cytosol;apoptotic process;structural constituent of mus…
IFT80	intraflagellar transport 80	Chr3:160256986-160399880	ENSMUSG00000027778	Chr3:68892499-69004570	1393.89	0.31298	1.24227	7.23833e-06	0.00252871	up	cilium;ciliary tip;primary cilium;intraciliary transport particle B;organelle organization;protein binding;cilium assembly;centrosome;cytoplasm;osteoblast differentiation;cilium morphogenesis;chondrocyte differentiation;smoothened signaling pathway;nonmotile primary cilium assembly;positive regulation of smoothened signaling pathway;negative regulation of epithelial cell proliferation;bone morpho…
NSD2	nuclear receptor binding SET domain protein 2	null	ENSMUSG00000057406	Chr5:33820725-33897975	5015.26	-0.155764	-1.11401	7.32771e-06	0.00252871	down		Lysine degradation;Transcriptional misregulation in cancer;
MID1	midline 1	ChrX:10445310-10833654	ENSMUSG00000035299	ChrX:169685199-170005736	1652.68	0.735716	1.66522	7.43381e-06	0.00252871	up	phosphoprotein binding;protein localization to microtubule;interferon-gamma-mediated signaling pathway;positive regulation of stress-activated MAPK cascade;pattern specification process;cytoplasmic microtubule;spindle;protein homodimerization activity;microtubule associated complex;identical protein binding;protein binding;ligase activity;cytosol;microtubule cytoskeleton organization;ubiquitin pr…	Ubiquitin mediated proteolysis;
DIEXF	digestive organ expansion factor homolog (zebrafish)	Chr1:209828007-209857565	ENSMUSG00000016181	Chr1:193091104-193130272	589.145	-0.296265	-1.22796	7.78637e-06	0.00260134	down	U3 snoRNA binding;maturation of SSU-rRNA from tricistronic rRNA transcript (SSU-rRNA, 5.8S rRNA, LSU-rRNA);poly(A) RNA binding;protein binding;small-subunit processome;multicellular organismal development;nucleolus;rRNA binding;nucleus;
AIFM2	apoptosis inducing factor, mitochondria associated 2	Chr10:70098223-70132934	ENSMUSG00000020085	Chr10:61715263-61739260	552.956	-0.391748	-1.31198	8.43315e-06	0.002768	down	electron-transferring-flavoprotein dehydrogenase activity;apoptotic mitochondrial changes;lipid particle;mitochondrial outer membrane;positive regulation of apoptotic process;cytosol;oxidoreductase activity;flavin adenine dinucleotide binding;oxidation-reduction process;mitochondrion;integral component of membrane;DNA binding;extracellular space;cytoplasm;
PHF23	PHD finger protein 23	Chr17:7235028-7239722	ENSMUSG00000018572	Chr11:69995777-70000009	1246.33	0.283691	1.2173	8.86981e-06	0.00286113	up	negative regulation of autophagosome maturation;negative regulation of autophagosome assembly;positive regulation of protein ubiquitination;protein binding;autophagy;zinc ion binding;cytoplasm;nucleus;
PHF24	PHD finger protein 24	Chr9:34957608-34982544	ENSMUSG00000036062	Chr4:42916660-42944752	6217.08	-0.22328	-1.16738	9.77394e-06	0.00309933	down	calcium ion binding;
IGFLR1	IGF like family receptor 1	Chr19:35738801-35742453	ENSMUSG00000036826	Chr7:30565427-30567962	21.4324	2.49429	5.63449	1.14973e-05	0.00358506	up	protein binding;plasma membrane;integral component of membrane;
KIAA1109	KIAA1109	Chr4:122152333-122362758	ENSMUSG00000037270	Chr3:36863104-37053033	10043.1	-0.15847	-1.1161	1.24491e-05	0.00374921	down	regulation of epithelial cell differentiation;protein binding;regulation of cell growth;membrane;integral component of membrane;nucleus;
FCHO1	FCH domain only 1	Chr19:17747718-17788568	ENSMUSG00000070000	Chr8:71708387-71725716	2884.82	-0.225932	-1.16953	1.24961e-05	0.00374921	down	clathrin-mediated endocytosis;AP-2 adaptor complex binding;clathrin-coated vesicle;protein binding;clathrin coat assembly;coated pit;plasma membrane;
OSR1	odd-skipped related transciption factor 1	Chr2:19351485-19358653	ENSMUSG00000048387	Chr12:9570116-9581500	36.7683	2.05676	4.16052	1.2625e-05	0.00374921	up	metanephric cap mesenchymal cell proliferation involved in metanephros development;pattern specification involved in metanephros development;metanephric interstitial fibroblast development;metanephric glomerulus vasculature development;metanephric nephron tubule development;ureter urothelium development;renal vesicle progenitor cell differentiation;negative regulation of nephron tubule epithelial…
GLB1L	galactosidase beta 1 like	Chr2:219236606-219245478	ENSMUSG00000026200	Chr1:75198236-75210813	539.522	0.470827	1.3859	1.33593e-05	0.00382499	up	beta-galactosidase activity;carbohydrate metabolic process;extracellular region;hydrolase activity, hydrolyzing O-glycosyl compounds;
ARFIP1	ADP ribosylation factor interacting protein 1	Chr4:152687727-152918463	ENSMUSG00000102805	Chr3:84496426-85887518	13.4334	2.14427	4.42069	1.34935e-05	0.00382499	up	regulation of protein secretion;trans-Golgi network membrane;regulation of Arp2/3 complex-mediated actin nucleation;phosphatidylinositol-4-phosphate binding;protein domain specific binding;cytosol;Golgi membrane;intracellular protein transport;
CD59	CD59 molecule (CD59 blood group)	Chr11:33698261-33736445	ENSMUSG00000032679	Chr2:104095801-104115354	427.039	0.407321	1.32622	1.42278e-05	0.00397296	up	negative regulation of activation of membrane attack complex;regulation of complement activation;complement binding;endoplasmic reticulum-Golgi intermediate compartment membrane;ER to Golgi transport vesicle membrane;post-translational protein modification;vesicle;blood coagulation;anchored component of external side of plasma membrane;cell surface;membrane organization;cellular protein metabolic…
MAGI3	membrane associated guanylate kinase, WW and PDZ domain containing 3	Chr1:113390749-113685923	ENSMUSG00000052539	Chr3:104013259-104220374	2344.98	-0.165035	-1.12119	1.68899e-05	0.00464696	down	GDP metabolic process;GMP metabolic process;guanylate kinase activity;viral process;protein binding;protein complex scaffold;bicellular tight junction;apoptotic process;intracellular signal transduction;membrane;plasma membrane;nucleus;ATP binding;	Rap1 signaling pathway;Tight junction;
TBKBP1	TBK1 binding protein 1	Chr17:47694081-47712050	ENSMUSG00000038517	Chr11:97136171-97151495	2773.08	-0.181701	-1.13422	1.76934e-05	0.00479747	down	innate immune response;protein binding;	RIG-I-like receptor signaling pathway;
YEATS2	YEATS domain containing 2	Chr3:183697818-183812625	ENSMUSG00000041215	Chr16:20141063-20232573	2203.93	-0.172817	-1.12726	1.88575e-05	0.00504007	down	Ada2/Gcn5/Ada3 transcription activator complex;histone H3 acetylation;TBP-class protein binding;chromatin organization;protein binding;negative regulation of transcription, DNA-templated;negative regulation of transcription from RNA polymerase II promoter;regulation of transcription, DNA-templated;nucleus;mitotic spindle;
TCN2	transcobalamin 2	Chr22:30606838-30627278	ENSMUSG00000020432	Chr11:3917192-3932159	556.113	0.33177	1.25856	1.91914e-05	0.00505706	up	cobalt ion transport;water-soluble vitamin metabolic process;vitamin metabolic process;lysosomal lumen;cobalamin metabolic process;cobalamin transport;cobalamin binding;small molecule metabolic process;extracellular exosome;endosome;extracellular region;metal ion binding;extracellular space;	Vitamin digestion and absorption;
SEMA6D	semaphorin 6D	Chr15:47184101-47774223	ENSMUSG00000027200	Chr2:124089969-124667770	4517.11	-0.144878	-1.10564	2.05772e-05	0.00534693	down	negative chemotaxis;negative regulation of axon extension involved in axon guidance;chemorepellent activity;semaphorin receptor binding;neural crest cell migration;positive regulation of cell migration;protein binding;integral component of plasma membrane;membrane;plasma membrane;semaphorin-plexin signaling pathway;axon guidance;cytoplasm;ventricular system development;positive regulation of smoo…	Axon guidance;
IKBKB	inhibitor of nuclear factor kappa B kinase subunit beta	Chr8:42271302-42332653	ENSMUSG00000031537	Chr8:22659212-22706589	2064.53	-0.167814	-1.12335	2.13652e-05	0.00547564	down	negative regulation of bicellular tight junction assembly;regulation of establishment of endothelial barrier;nucleotide-binding oligomerization domain containing signaling pathway;serine phosphorylation of STAT protein;negative regulation of myosin-light-chain-phosphatase activity;regulation of tumor necrosis factor-mediated signaling pathway;IkappaB kinase complex;IkappaB kinase activity;nucleot…	MAPK signaling pathway;Ras signaling pathway;Chemokine signaling pathway;NF-kappa B signaling pathway;FoxO signaling pathway;mTOR signaling pathway;PI3K-Akt signaling pathway;Apoptosis;Osteoclast differentiation;Toll-like receptor signaling pathway;NOD-like receptor signaling pathway;RIG-I-like receptor signaling pathway;Cytosolic DNA-sensing pathway;T cell receptor signaling pathway;B cell recep…
POU2F1	POU class 2 homeobox 1	Chr1:167220829-167427345	ENSMUSG00000026565	Chr1:165865154-166002678	1690.79	-0.223274	-1.16738	2.63123e-05	0.00665238	down	transcription from RNA polymerase III promoter;gene expression;protein binding;endoplasmic reticulum;negative regulation of transcription, DNA-templated;sequence-specific DNA binding;intracellular membrane-bounded organelle;transcription factor activity, sequence-specific DNA binding;regulation of transcription, DNA-templated;nucleoplasm;DNA binding;nucleus;liver regeneration;receptor binding;chr…
IFIT1	interferon induced protein with tetratricopeptide repeats 1	Chr10:89392546-89406486	ENSMUSG00000079339	Chr19:34592888-34601968	147.965	-0.666873	-1.58763	2.87849e-05	0.00714724	down	cellular response to type I interferon;negative regulation of defense response to virus by host;host cell;intracellular transport of viral protein in host cell;negative regulation of helicase activity;cellular response to exogenous dsRNA;negative regulation of protein binding;type I interferon signaling pathway;positive regulation of viral genome replication;negative regulation of viral genome re…	Olfactory transduction;Hepatitis C;Herpes simplex infection;
ZNF462	zinc finger protein 462	Chr9:106863097-107013634	ENSMUSG00000060206	Chr4:54945048-55083563	3825.41	0.202322	1.15055	2.90337e-05	0.00714724	up	transcription, DNA-templated;metal ion binding;DNA binding;nucleus;positive regulation of transcription from RNA polymerase II promoter;chromatin organization;negative regulation of DNA binding;nucleic acid binding;
CRISPLD1	cysteine rich secretory protein LCCL domain containing 1	Chr8:74984515-75034558	ENSMUSG00000025776	Chr1:17727045-17766344	105.506	0.803159	1.74492	2.9784e-05	0.00723219	up	face morphogenesis;extracellular exosome;molecular_function;extracellular region;
ST6GALNAC6	ST6 N-acetylgalactosaminide alpha-2,6-sialyltransferase 6	Chr9:127885321-127905408	ENSMUSG00000026811	Chr2:32599709-32620806	2966.51	0.148165	1.10816	3.01518e-05	0.00723219	up	glycosylceramide metabolic process;alpha-N-acetylgalactosaminide alpha-2,6-sialyltransferase activity;cell-cell recognition;oligosaccharide biosynthetic process;glycosphingolipid metabolic process;glycoprotein metabolic process;ganglioside biosynthetic process;post-translational protein modification;dolichol-linked oligosaccharide biosynthetic process;oligosaccharide metabolic process;cellular pr…	Glycosphingolipid biosynthesis;Metabolic pathways;
WDFY4	WDFY family member 4	Chr10:48684876-48982956	ENSMUSG00000051506	Chr14:32959547-33185508	73.0651	0.956296	1.94032	3.11288e-05	0.007372	up	binding;endomembrane system;extrinsic component of membrane;phospholipid binding;integral component of membrane;protein binding;
TSPEAR	thrombospondin type laminin G domain and EAR repeats	Chr21:44497892-44711580	ENSMUSG00000069581	Chr10:77686569-77887021	34.5178	-1.46662	-2.76373	3.35389e-05	0.0078435	down	cell surface;molecular_function;stereocilium;sensory perception of sound;extracellular region;
EIF3J	eukaryotic translation initiation factor 3 subunit J	Chr15:44537057-44563029	ENSMUSG00000043424	Chr18:43475418-43477796	474.224	-0.304081	-1.23463	3.4184e-05	0.00789566	down	cytoplasmic translation;gene expression;cellular protein metabolic process;translational initiation;protein binding;cytosol;eukaryotic 48S preinitiation complex;eukaryotic 43S preinitiation complex;regulation of translational initiation;eukaryotic translation initiation factor 3 complex;translation initiation factor activity;formation of translation preinitiation complex;translation;cytoplasm;	RNA transport;
CITED1	Cbp/p300 interacting transactivator with Glu/Asp rich carboxy-terminal domain 1	ChrX:72301638-72307187	ENSMUSG00000051159	ChrX:102247381-102252181	721.188	0.262679	1.1997	3.56301e-05	0.00812932	up	response to interleukin-11;LBD domain binding;response to transforming growth factor beta;response to interleukin-9;response to interleukin-4;response to interleukin-2;response to interleukin-6;response to cytokine;mesenchymal to epithelial transition;branching involved in ureteric bud morphogenesis;pigmentation;metanephros development;RNA polymerase II transcription coactivator activity;negative…
ATP6	null	null	ENSMUSG00000064357	ChrMT:7927-8607	221441	-0.105025	-1.07551	3.686e-05	0.008282	down		Oxidative phosphorylation;Metabolic pathways;Alzheimer's disease;Parkinson's disease;Huntington's disease;
SH3BP2	SH3 domain binding protein 2	Chr4:2793023-2841098	ENSMUSG00000054520	Chr5:34525838-34563641	260.23	0.422422	1.34018	3.71847e-05	0.008282	up	SH3/SH2 adaptor activity;protein binding;positive regulation of signal transduction;signal transduction;	Natural killer cell mediated cytotoxicity;
CSF2RB	colony stimulating factor 2 receptor beta common subunit	Chr22:36913628-36940449	ENSMUSG00000071714	Chr15:78282507-78305721	185.843	-0.519969	-1.43392	3.80136e-05	0.00836701	down	interleukin-5 receptor activity;interleukin-5-mediated signaling pathway;granulocyte macrophage colony-stimulating factor receptor complex;interleukin-3-mediated signaling pathway;interleukin-3 receptor activity;cellular response to interleukin-3;neurotrophin TRK receptor signaling pathway;vascular endothelial growth factor receptor signaling pathway;insulin receptor signaling pathway;epidermal g…	Cytokine-cytokine receptor interaction;Apoptosis;Jak-STAT signaling pathway;
SLC24A2	solute carrier family 24 member 2	Chr9:19507452-19786928	ENSMUSG00000037996	Chr4:86983124-87230477	9305.45	-0.113468	-1.08183	4.07173e-05	0.00878167	down	long term synaptic depression;sodium ion binding;calcium, potassium:sodium antiporter activity;long-term synaptic potentiation;potassium ion binding;response to stimulus;symporter activity;ion transport;potassium ion transport;cellular calcium ion homeostasis;integral component of plasma membrane;visual perception;calcium channel activity;sodium ion transmembrane transport;ion transmembrane trans…
NDST3	N-deacetylase and N-sulfotransferase 3	Chr4:118033618-118258648	ENSMUSG00000027977	Chr3:123526166-123690853	632.674	-0.325442	-1.25305	4.08363e-05	0.00878167	down	heparin biosynthetic process;[heparan sulfate]-glucosamine N-sulfotransferase activity;heparan sulfate proteoglycan biosynthetic process;Golgi membrane;sulfotransferase activity;hydrolase activity;integral component of membrane;	Glycosaminoglycan biosynthesis;Metabolic pathways;
TBL1XR1	transducin beta like 1 X-linked receptor 1	Chr3:177019355-177197396	ENSMUSG00000027630	Chr3:22076652-22216594	1730.16	-0.195843	-1.14539	4.37863e-05	0.00930906	down	protein N-terminus binding;spindle microtubule;histone deacetylase complex;transcriptional repressor complex;histone deacetylation;proteasome-mediated ubiquitin-dependent protein catabolic process;small molecule metabolic process;cellular lipid metabolic process;chromatin organization;protein binding;canonical Wnt signaling pathway;Notch signaling pathway;beta-catenin binding;positive regulation …	Wnt signaling pathway;
ZBTB4	zinc finger and BTB domain containing 4	Chr17:7459366-7484263	ENSMUSG00000018750	Chr11:69765912-69784023	5349.76	-0.134687	-1.09785	4.43011e-05	0.00931269	down	methyl-CpNpG binding;methyl-CpG binding;protein homodimerization activity;transcriptional repressor activity, RNA polymerase II transcription regulatory region sequence-specific binding;RNA polymerase II regulatory region sequence-specific DNA binding;protein kinase binding;protein binding;chromosome;cellular response to DNA damage stimulus;negative regulation of transcription, DNA-templated;nega…
EBF3	early B cell factor 3	Chr10:129835283-129963841	ENSMUSG00000010476	Chr7:137193673-137314445	1354.24	-0.181697	-1.13422	4.84091e-05	0.0100469	down	transcriptional activator activity, RNA polymerase II core promoter proximal region sequence-specific binding;protein binding;positive regulation of transcription from RNA polymerase II promoter;multicellular organismal development;protein dimerization activity;metal ion binding;nucleus;positive regulation of transcription, DNA-templated;RNA polymerase II core promoter proximal region sequence-sp…
FAM180A	family with sequence similarity 180 member A	Chr7:135728348-135748846	ENSMUSG00000047420	Chr6:35312668-35326141	31.9079	1.64962	3.13751	4.88677e-05	0.0100469	up	extracellular region;
CD160	CD160 molecule	Chr1:145719471-145739288	ENSMUSG00000038304	Chr3:96798763-96829351	29.5606	-1.17393	-2.25626	5.1096e-05	0.0103392	down	MHC class I receptor activity;cellular defense response;anchored component of plasma membrane;regulation of immune response;cell proliferation;protein binding;cell surface receptor signaling pathway;receptor activity;receptor binding;plasma membrane;integral component of membrane;defense response to Gram-negative bacterium;
SPATA48	spermatogenesis associated 48	null	ENSMUSG00000020191	Chr11:11462094-11515192	5.12228	3.03052	8.17102	5.13948e-05	0.0103392	up
ABHD3	abhydrolase domain containing 3	Chr18:21650897-21704805	ENSMUSG00000002475	Chr18:10644411-10706771	2184.08	0.186111	1.13769	5.23532e-05	0.0103396	up	1-acyl-2-lysophosphatidylserine acylhydrolase activity;phosphatidylserine 1-acylhydrolase activity;phosphatidylcholine 1-acylhydrolase activity;phosphatidylcholine metabolic process;phosphatidylcholine biosynthetic process;glycerophospholipid biosynthetic process;small molecule metabolic process;cellular_component;phospholipase A2 activity;phospholipid metabolic process;plasma membrane;integral c…
CAPN11	calpain 11	Chr6:44158811-44184402	ENSMUSG00000058626	Chr17:45630204-45659325	132.709	0.963647	1.95023	5.25233e-05	0.0103396	up	calcium-dependent cysteine-type endopeptidase activity;intracellular;proteolysis;acrosomal vesicle;peptidase activity;calcium ion binding;
LPAR2	lysophosphatidic acid receptor 2	Chr19:19623668-19628930	ENSMUSG00000031861	Chr8:69822429-69831102	162.333	-0.57667	-1.4914	5.30547e-05	0.0103396	down	activation of phospholipase C activity;positive regulation of cytosolic calcium ion concentration;endocytic vesicle;lysophosphatidic acid receptor activity;cell surface;protein binding;integral component of plasma membrane;lipid binding;cytosol;G-protein coupled receptor activity;plasma membrane;G-protein coupled receptor signaling pathway;integral component of membrane;	Rap1 signaling pathway;Phospholipase D signaling pathway;Neuroactive ligand-receptor interaction;PI3K-Akt signaling pathway;Pathways in cancer;
DDC	dopa decarboxylase	Chr7:50458436-50565457	ENSMUSG00000020182	Chr11:11814101-11898144	1763.19	0.207214	1.15446	5.68218e-05	0.0107056	up	L-dopa decarboxylase activity;aromatic-L-amino-acid decarboxylase activity;indolalkylamine biosynthetic process;dopamine biosynthetic process;catecholamine biosynthetic process;enzyme binding;cellular nitrogen compound metabolic process;small molecule metabolic process;extracellular exosome;protein binding;cytosol;carboxylic acid metabolic process;pyridoxal phosphate binding;carboxy-lyase activit…	Histidine metabolism;Tyrosine metabolism;Phenylalanine metabolism;Tryptophan metabolism;Metabolic pathways;Serotonergic synapse;Dopaminergic synapse;Cocaine addiction;Amphetamine addiction;Alcoholism;
CASC3	cancer susceptibility 3	Chr17:40140318-40172183	ENSMUSG00000078676	Chr11:98804905-98833814	3501.16	-0.174576	-1.12863	5.72215e-05	0.0107056	down	RNA metabolic process;exon-exon junction complex;enzyme binding;regulation of translation;gene expression;identical protein binding;biological_process;mRNA transport;nuclear speck;poly(A) RNA binding;protein binding;RNA splicing;nuclear-transcribed mRNA catabolic process, nonsense-mediated decay;perinuclear region of cytoplasm;cytosol;ubiquitin protein ligase binding;mRNA processing;cytoplasm;nuc…	RNA transport;mRNA surveillance pathway;
CDH23	cadherin related 23	Chr10:71396934-71815947	ENSMUSG00000012819	Chr10:60302748-60696490	336.459	-0.501333	-1.41552	5.92881e-05	0.0109824	down	cell adhesion;homophilic cell adhesion via plasma membrane adhesion molecules;membrane;plasma membrane;integral component of membrane;calcium ion binding;equilibrioception;cytosolic calcium ion homeostasis;sensory perception of light stimulus;response to stimulus;calcium ion transport;calcium-dependent cell-cell adhesion via plasma membrane cell adhesion molecules;protein binding;visual perceptio…
FOSB	FosB proto-oncogene, AP-1 transcription factor subunit	Chr19:45467995-45475179	ENSMUSG00000003545	Chr7:19302696-19310051	505.537	-0.297819	-1.22928	6.92895e-05	0.0123478	down	transcription factor activity, RNA polymerase II core promoter proximal region sequence-specific binding;RNA polymerase II core promoter proximal region sequence-specific DNA binding;transcription factor binding;negative regulation of transcription from RNA polymerase II promoter;DNA binding;nucleus;sequence-specific DNA binding;transcription factor activity, sequence-specific DNA binding;regulat…	Osteoclast differentiation;Cocaine addiction;Amphetamine addiction;Alcoholism;
TGFBR2	transforming growth factor beta receptor 2	Chr3:30606502-30694142	ENSMUSG00000032440	Chr9:116084293-116175360	523.972	0.284516	1.218	6.92992e-05	0.0123478	up	positive regulation of NK T cell differentiation;transforming growth factor beta receptor activity, type II;positive regulation of B cell tolerance induction;positive regulation of tolerance induction to self antigen;transforming growth factor beta receptor homodimeric complex;transforming growth factor beta-activated receptor activity;positive regulation of T cell tolerance induction;embryonic h…	MAPK signaling pathway;Cytokine-cytokine receptor interaction;FoxO signaling pathway;Endocytosis;TGF-beta signaling pathway;Osteoclast differentiation;Hippo signaling pathway;Adherens junction;AGE-RAGE signaling pathway in diabetic complications;Chagas disease (American trypanosomiasis);HTLV-I infection;Pathways in cancer;Transcriptional misregulation in cancer;Colorectal cancer;Pancreatic cancer…
EHMT1	euchromatic histone lysine methyltransferase 1	Chr9:137618963-137870016	ENSMUSG00000036893	Chr2:24789928-24919614	1422.09	0.211228	1.15767	7.26434e-05	0.0128216	up	peptidyl-lysine dimethylation;peptidyl-lysine monomethylation;histone methyltransferase activity (H3-K27 specific);protein-lysine N-methyltransferase activity;histone methylation;histone methyltransferase activity (H3-K9 specific);p53 binding;embryo development;chromatin organization;DNA methylation;protein binding;histone lysine methylation;histone-lysine N-methyltransferase activity;chromosome;…	Lysine degradation;Longevity regulating pathway;
ZBTB18	zinc finger and BTB domain containing 18	Chr1:244048939-244057476	ENSMUSG00000063659	Chr1:177442351-177450764	1741.26	0.283118	1.21682	7.49004e-05	0.0130482	up	skeletal muscle tissue development;intercellular bridge;nuclear chromosome;protein binding;microtubule cytoskeleton;negative regulation of transcription, DNA-templated;negative regulation of transcription from RNA polymerase II promoter;sequence-specific DNA binding;transcription factor activity, sequence-specific DNA binding;transcription, DNA-templated;metal ion binding;nucleoplasm;DNA binding;…
C2	complement C2	Chr6:31897785-31945672	ENSMUSG00000024371	Chr17:34862604-34898265	150.771	0.490296	1.40473	7.53222e-05	0.0130482	up	positive regulation of apoptotic cell clearance;regulation of complement activation;extracellular exosome;innate immune response;complement activation, classical pathway;complement activation;serine-type endopeptidase activity;proteolysis;extracellular region;metal ion binding;extracellular space;positive regulation of apoptotic cell clearance;regulation of complement activation;extracellular exo…	Complement and coagulation cascades;Pertussis;Staphylococcus aureus infection;Systemic lupus erythematosus;
KIF5C	kinesin family member 5C	Chr2:148875250-149026759	ENSMUSG00000026764	Chr2:49619298-49774778	23865.8	-0.0944447	-1.06765	7.7355e-05	0.0132774	down	kinesin complex;microtubule binding;microtubule;microtubule-based movement;microtubule motor activity;metabolic process;ATP binding;protein localization;ATP-dependent microtubule motor activity, plus-end-directed;cytoskeleton-dependent intracellular transport;organelle organization;mRNA transport;protein binding;kinesin complex;microtubule binding;microtubule;microtubule-based movement;microtubul…	Endocytosis;Dopaminergic synapse;
PPP1R3A	protein phosphatase 1 regulatory subunit 3A	Chr7:113876777-114075920	ENSMUSG00000042717	Chr6:14713977-14755274	4.59095	3.82379	14.1604	7.95934e-05	0.0134701	up	glycogen metabolic process;protein binding;integral component of membrane;	Insulin signaling pathway;Insulin resistance;
FTL	ferritin light chain	Chr19:48965301-48966878	ENSMUSG00000050708	Chr7:45457944-45459884	5723.33	0.154078	1.11271	7.99177e-05	0.0134701	up	intracellular ferritin complex;iron ion homeostasis;post-Golgi vesicle-mediated transport;membrane organization;extracellular exosome;identical protein binding;protein binding;ferric iron binding;cellular iron ion homeostasis;iron ion transport;cytosol;receptor-mediated endocytosis;iron ion binding;membrane;transmembrane transport;cell;	Mineral absorption;
MLST8	MTOR associated protein, LST8 homolog	Chr16:2204248-2209416	ENSMUSG00000024142	Chr17:24473550-24479078	1306.83	-0.195528	-1.14514	8.57682e-05	0.0141979	down	protein binding;macroautophagy;TORC1 complex;regulation of cellular response to heat;T cell costimulation;positive regulation of TOR signaling;cellular response to heat;TORC2 complex;neurotrophin TRK receptor signaling pathway;vascular endothelial growth factor receptor signaling pathway;insulin receptor signaling pathway;epidermal growth factor receptor signaling pathway;gene expression;innate i…	mTOR signaling pathway;PI3K-Akt signaling pathway;
ATP9A	ATPase phospholipid transporting 9A (putative)	Chr20:51596514-51768634	ENSMUSG00000027546	Chr2:168634438-168742409	17021.3	-0.126848	-1.09191	8.63707e-05	0.0141979	down	phospholipid transport;endosome;trans-Golgi network;phospholipid translocation;phospholipid-translocating ATPase activity;magnesium ion binding;metabolic process;nucleotide binding;integral component of membrane;ATP binding;recycling endosome;early endosome membrane;early endosome;retrograde vesicle-mediated transport, Golgi to ER;perinuclear region of cytoplasm;endocytosis;plasma membrane;metal …
NSL1	NSL1, MIS12 kinetochore complex component	Chr1:212726153-212791782	ENSMUSG00000062510	Chr1:191063012-191086474	39.466	1.106	2.15248	8.65125e-05	0.0141979	up	MIS12/MIND type complex;chromosome segregation;mitotic cell cycle;cell division;protein binding;mitotic nuclear division;cytosol;small GTPase mediated signal transduction;nucleus;
RC3H2	ring finger and CCCH-type domains 2	Chr9:122844556-122905341	ENSMUSG00000075376	Chr2:37370069-37422903	3005.88	0.128241	1.09296	9.16448e-05	0.0149094	up	cell surface;poly(A) RNA binding;cytoplasmic mRNA processing body;protein binding;protein polyubiquitination;ligase activity;ubiquitin-protein transferase activity;membrane;metal ion binding;nucleoplasm;zinc ion binding;DNA binding;cytoplasm;regulation of gene expression;mRNA binding;posttranscriptional regulation of gene expression;post-embryonic development;limb development;multicellular organi…
MYH4	myosin heavy chain 4	Chr17:10443290-10469559	ENSMUSG00000057003	Chr11:67238029-67260446	54.4666	0.795156	1.73526	9.94663e-05	0.0160424	up	sarcomere;muscle myosin complex;myofibril;microfilament motor activity;muscle filament sliding;ATP metabolic process;muscle contraction;myosin filament;actin filament-based movement;membrane organization;protein binding;double-stranded RNA binding;calmodulin binding;actin binding;myosin complex;motor activity;ATPase activity;ATP binding;response to activity;	Tight junction;
RPL4	ribosomal protein L4	Chr15:66498015-66524532	ENSMUSG00000032399	Chr9:64173375-64178666	15221.5	0.155711	1.11397	0.000100959	0.0161439	up	viral transcription;cytosolic large ribosomal subunit;viral life cycle;viral process;gene expression;cellular protein metabolic process;extracellular exosome;translational initiation;poly(A) RNA binding;protein binding;nuclear-transcribed mRNA catabolic process, nonsense-mediated decay;focal adhesion;translational termination;SRP-dependent cotranslational protein targeting to membrane;cytosol;int…	Ribosome;
ZNF217	zinc finger protein 217	Chr20:53567065-53609907	ENSMUSG00000052056	Chr2:170108643-170148103	230.223	-1.39237	-2.6251	0.000103045	0.0163378	down	histone deacetylase complex;transcriptional repressor activity, RNA polymerase II core promoter proximal region sequence-specific binding;protein binding;RNA polymerase II core promoter proximal region sequence-specific DNA binding;transcription from RNA polymerase II promoter;negative regulation of transcription, DNA-templated;negative regulation of transcription from RNA polymerase II promoter;…
FRMD4B	FERM domain containing 4B	Chr3:69169990-69542583	ENSMUSG00000030064	Chr6:97286867-97617541	688.501	0.327585	1.25491	0.000114136	0.0176745	up	cytoskeleton;extracellular space;cytoplasm;protein binding;establishment of epithelial cell polarity;ruffle;
SOX5	SRY-box 5	Chr12:23529500-23951032	ENSMUSG00000041540	Chr6:143828425-144781977	1198.26	-0.183516	-1.13565	0.00011451	0.0176745	down	positive regulation of mesenchymal stem cell differentiation;asymmetric neuroblast division;positive regulation of chondrocyte differentiation;cellular response to transforming growth factor beta stimulus;positive regulation of cartilage development;protein binding;transcription from RNA polymerase II promoter;transcription factor activity, sequence-specific DNA binding;
TNXB	tenascin XB	ChrCHR_HSCHR6_MHC_QBL_CTG1:31998796-32043729	ENSMUSG00000033327	Chr17:34670535-34719815	680.287	0.257107	1.19508	0.000115254	0.0176745	up	protein binding;protein binding;protein binding;protein binding;fibrillar collagen trimer;elastic fiber assembly;collagen metabolic process;integrin binding;extracellular exosome;protein binding;heparin binding;actin cytoskeleton organization;extracellular matrix;cell adhesion;proteinaceous extracellular matrix;intracellular;extracellular space;extracellular region;single organismal cell-cell adh…	PI3K-Akt signaling pathway;Focal adhesion;ECM-receptor interaction;MicroRNAs in cancer;
KCNJ13	potassium voltage-gated channel subfamily J member 13	Chr2:232766464-232776568	ENSMUSG00000079436	Chr1:87386363-87394729	13.3319	3.03199	8.17935	0.000117809	0.0176818	up	potassium ion import;inward rectifier potassium channel activity;potassium ion transport;integral component of plasma membrane;regulation of ion transmembrane transport;integral component of membrane;potassium ion transmembrane transport;	Protein digestion and absorption;
PANX2	pannexin 2	Chr22:50170731-50180294	ENSMUSG00000058441	Chr15:89059734-89073567	3346.84	-0.134282	-1.09755	0.000119158	0.0176818	down	gap junction hemi-channel activity;protein hexamerization;gap junction;ion transport;synaptic transmission;plasma membrane;integral component of membrane;cytoplasm;transmembrane transport;channel activity;response to ischemia;
WDR37	WD repeat domain 37	Chr10:1049538-1132297	ENSMUSG00000021147	Chr13:8802968-8871909	3851.55	0.172656	1.12713	0.000119474	0.0176818	up	protein binding;
NXPH3	neurexophilin 3	Chr17:49575858-49583827	ENSMUSG00000046719	Chr11:95509845-95514570	224.087	-0.399803	-1.31933	0.000120035	0.0176818	down	neuropeptide signaling pathway;molecular_function;extracellular region;receptor binding;
MAP3K19	mitogen-activated protein kinase kinase kinase 19	Chr2:134964491-135047468	ENSMUSG00000051590	Chr1:127815253-127855031	528.975	0.275861	1.21072	0.000121485	0.0176818	up	stress-activated protein kinase signaling cascade;activation of protein kinase activity;signal transduction by protein phosphorylation;regulation of mitotic cell cycle;protein serine/threonine kinase activity;regulation of apoptotic process;protein phosphorylation;cytoplasm;ATP binding;protein kinase activity;
PKIA	cAMP-dependent protein kinase inhibitor alpha	Chr8:78516139-78605267	ENSMUSG00000027499	Chr3:7366669-7445366	7746.76	-0.101383	-1.0728	0.000121917	0.0176818	down	negative regulation of cAMP-dependent protein kinase activity;cAMP-dependent protein kinase inhibitor activity;protein kinase A catalytic subunit binding;negative regulation of cyclin-dependent protein kinase activity;negative regulation of protein kinase activity;protein binding;cytoplasm;nucleus;negative regulation of catalytic activity;negative regulation of transcription from RNA polymerase I…	Alcoholism;
GABRE	gamma-aminobutyric acid type A receptor epsilon subunit	ChrX:151953124-151974680	ENSMUSG00000031340	ChrX:72255999-72274803	1803.57	0.157248	1.11516	0.000124708	0.0179474	up	GABA-A receptor complex;chloride channel complex;chloride channel activity;ion transport;gamma-aminobutyric acid signaling pathway;extracellular ligand-gated ion channel activity;GABA-A receptor activity;chloride transmembrane transport;postsynaptic membrane;cell junction;integral component of plasma membrane;transport;membrane;integral component of membrane;
ADAMTSL3	ADAMTS like 3	Chr15:83654086-84039842	ENSMUSG00000070469	Chr7:82335694-82614450	118.176	0.81433	1.75848	0.000125708	0.0179533	up	protein binding;peptidase activity;metallopeptidase activity;proteinaceous extracellular matrix;proteolysis;zinc ion binding;
PTPN11	protein tyrosine phosphatase, non-receptor type 11	Chr12:112418351-112509913	ENSMUSG00000043733	Chr5:121130533-121191397	9313.5	0.0961074	1.06889	0.00013548	0.0192023	up	atrioventricular canal development;genitalia development;ERBB signaling pathway;non-membrane spanning protein tyrosine phosphatase activity;regulation of protein complex assembly;regulation of cell adhesion mediated by integrin;regulation of type I interferon-mediated signaling pathway;type I interferon signaling pathway;regulation of interferon-gamma-mediated signaling pathway;SH3/SH2 adaptor ac…	Ras signaling pathway;Phospholipase D signaling pathway;Jak-STAT signaling pathway;Natural killer cell mediated cytotoxicity;Leukocyte transendothelial migration;Neurotrophin signaling pathway;Adipocytokine signaling pathway;Insulin resistance;Epithelial cell signaling in Helicobacter pylori infection;Herpes simplex infection;Proteoglycans in cancer;Renal cell carcinoma;Chronic myeloid leukemia;
ADGRL3	adhesion G protein-coupled receptor L3	Chr4:61201258-62078335	ENSMUSG00000037605	Chr5:81020138-81825133	5525	0.109826	1.0791	0.000140091	0.0195971	up	neuron migration;cell-cell adhesion;axon;protein binding;cell-cell junction;synapse assembly;cell surface receptor signaling pathway;integral component of plasma membrane;carbohydrate binding;transmembrane signaling receptor activity;G-protein coupled receptor activity;membrane;G-protein coupled receptor signaling pathway;integral component of membrane;calcium ion binding;positive regulation of s…
ND2	null	null	ENSMUSG00000064345	ChrMT:3914-4951	120130	-0.112087	-1.08079	0.000140361	0.0195971	down		Oxidative phosphorylation;Metabolic pathways;Parkinson's disease;
MAB21L1	mab-21 like 1	Chr13:35474182-35477209	ENSMUSG00000056947	Chr3:55782510-55785001	49.2291	-0.928786	-1.90367	0.000143464	0.019882	down	anatomical structure morphogenesis;protein binding;nucleus;positive regulation of cell proliferation;camera-type eye development;
EGR1	early growth response 1	Chr5:138465490-138469315	ENSMUSG00000038418	Chr18:34859823-34864984	2840.87	-0.248798	-1.18822	0.000151694	0.0207441	down	positive regulation of glomerular metanephric mesangial cell proliferation;glomerular mesangial cell proliferation;regulation of protein sumoylation;cellular response to mycophenolic acid;histone acetyltransferase binding;cellular response to heparin;type I interferon signaling pathway;interleukin-1-mediated signaling pathway;transcription regulatory region sequence-specific DNA binding;RNA polym…	Retinol metabolism;AGE-RAGE signaling pathway in diabetic complications;Prion diseases;HTLV-I infection;
C1orf21	chromosome 1 open reading frame 21	Chr1:184387058-184629020	ENSMUSG00000032666	Chr1:151852403-152090125	3715.2	-0.123977	-1.08973	0.000151903	0.0207441	down	protein binding;
RGS17	regulator of G protein signaling 17	Chr6:153004459-153131249	ENSMUSG00000019775	Chr10:5825663-5922400	6156.63	-0.10293	-1.07395	0.000153433	0.0208012	down	negative regulation of signal transduction;protein binding;membrane;cytoplasm;nucleus;
ARC	activity regulated cytoskeleton associated protein	Chr8:142611044-142614472	ENSMUSG00000022602	Chr15:74669083-74672570	643.522	-0.233764	-1.1759	0.000168209	0.0224787	down	acrosomal vesicle;dendritic spine;postsynaptic density;regulation of cell morphogenesis;endosome;postsynaptic membrane;cell junction;cell migration;cytoskeleton organization;endocytosis;plasma membrane;cytoplasm;protein binding;endoderm development;anterior/posterior pattern specification;regulation of neuronal synaptic plasticity;actin cytoskeleton;learning;positive regulation of alpha-amino-3-h…	Amphetamine addiction;
CPEB3	cytoplasmic polyadenylation element binding protein 3	Chr10:92046692-92291087	ENSMUSG00000039652	Chr19:37021291-37208601	3951.02	-0.133734	-1.09713	0.000178997	0.0237508	down	positive regulation of mRNA polyadenylation;negative regulation of cytoplasmic translational elongation;3'-UTR-mediated mRNA destabilization;regulation of dendritic spine development;mRNA 3'-UTR AU-rich region binding;apical dendrite;regulation of synaptic plasticity;positive regulation of translation;RNA stem-loop binding;dendrite;long-term memory;negative regulation of cytoplasmic translation;m…	Oocyte meiosis;Dorso-ventral axis formation;Progesterone-mediated oocyte maturation;
TAX1BP1	Tax1 binding protein 1	Chr7:27739331-27844564	ENSMUSG00000004535	Chr6:52713729-52766780	5236.16	-0.538485	-1.45245	0.00018113	0.0238646	down	regulation of tumor necrosis factor-mediated signaling pathway;kinase binding;negative regulation of type I interferon production;negative regulation of NF-kappaB transcription factor activity;tumor necrosis factor-mediated signaling pathway;extracellular exosome;innate immune response;protein binding;cell surface receptor signaling pathway;cytosol;apoptotic process;metal ion binding;negative reg…
SYNE2	spectrin repeat containing nuclear envelope protein 2	Chr14:63852983-64226433	ENSMUSG00000063450	Chr12:75818134-76110926	1295.81	0.19932	1.14816	0.00018929	0.0247652	up	nuclear migration along microfilament;centrosome localization;nuclear lumen;nuclear migration;nuclear outer membrane;lamellipodium membrane;filopodium membrane;Z disc;nuclear envelope;aggresome;intermediate filament cytoskeleton;sarcoplasmic reticulum;extracellular exosome;positive regulation of cell migration;sarcoplasmic reticulum membrane;protein binding;focal adhesion;cytoskeletal anchoring a…
SCN1A	sodium voltage-gated channel alpha subunit 1	Chr2:165989160-166128047	ENSMUSG00000064329	Chr2:66270778-66440840	6473.83	-0.095485	-1.06842	0.000192142	0.0249638	down	neuronal action potential;positive regulation of defense response to virus by host;membrane depolarization during action potential;Z disc;xenophagy;ion transport;voltage-gated sodium channel activity;voltage-gated sodium channel complex;sodium ion transport;ion channel activity;regulation of ion transmembrane transport;sodium ion transmembrane transport;membrane;transmembrane transport;plasma mem…	Dopaminergic synapse;
TMEM63C	transmembrane protein 63C	Chr14:77116568-77259495	ENSMUSG00000034145	Chr12:87021340-87090043	2292.95	0.164721	1.12095	0.000195479	0.0252222	up	integral component of membrane;calcium activated cation channel activity;cation transport;cation transmembrane transport;membrane;
SMIM7	small integral membrane protein 7	Chr19:16630751-16660442	ENSMUSG00000044600	Chr8:72565188-72571088	1535.51	0.193102	1.14322	0.00019827	0.0254071	up	integral component of membrane;
UBALD2	UBA like domain containing 2	Chr17:76265202-76271299	ENSMUSG00000050628	Chr11:116434094-116439077	438.923	-0.363772	-1.28679	0.000208127	0.0264888	down	protein binding;
THBS3	thrombospondin 3	Chr1:155195588-155209051	ENSMUSG00000028047	Chr3:89215180-89226837	1371	0.18999	1.14076	0.000214312	0.0269098	up	protein binding;heparin binding;cell-matrix adhesion;perinuclear region of cytoplasm;cell adhesion;extracellular region;calcium ion binding;ossification involved in bone maturation;bone trabecula formation;growth plate cartilage development;	Phagosome;PI3K-Akt signaling pathway;Focal adhesion;ECM-receptor interaction;Malaria;
FGFBP1	fibroblast growth factor binding protein 1	Chr4:15935569-15938740	ENSMUSG00000048373	Chr5:43978858-43981779	11.5619	3.01979	8.11052	0.000219014	0.0273169	up	positive regulation of defense response to virus by host;mitophagy in response to mitochondrial depolarization;xenophagy;protein binding;heparin binding;fibroblast growth factor receptor signaling pathway;negative regulation of cell proliferation;signal transduction;plasma membrane;extracellular region;extracellular space;cell surface;positive regulation of cell proliferation;fibroblast growth fa…
SNED1	sushi, nidogen and EGF like domains 1	Chr2:240998838-241095568	ENSMUSG00000047793	Chr1:93235841-93301065	1623.44	0.281898	1.21579	0.000227026	0.0281286	up	extracellular exosome;protein binding;cell-matrix adhesion;calcium ion binding;
SLC4A5	solute carrier family 4 member 5	Chr2:74216242-74343414	ENSMUSG00000068323	Chr6:83219828-83304945	8.10951	-2.49363	-5.63194	0.000229593	0.0282264	down	sodium:bicarbonate symporter activity;renal system process;anion transmembrane transporter activity;apical plasma membrane;bicarbonate transport;ion transport;anion transmembrane transport;inorganic anion exchanger activity;anion transport;sodium ion transmembrane transport;transport;membrane;transmembrane transport;transporter activity;plasma membrane;integral component of membrane;regulation of…	Bile secretion;
SLC35C2	solute carrier family 35 member C2	Chr20:46345980-46364458	ENSMUSG00000017664	Chr2:165276554-165287869	1630.33	-0.205702	-1.15325	0.000230832	0.0282264	down	UDP-glucose transport;endoplasmic reticulum-Golgi intermediate compartment;endoplasmic reticulum-Golgi intermediate compartment membrane;Golgi apparatus;cis-Golgi network;integral component of membrane;negative regulation of gene expression;fucosylation;positive regulation of Notch signaling pathway;protein O-linked fucosylation;
NIF3L1	NGG1 interacting factor 3 like 1	Chr2:200889327-200903930	ENSMUSG00000026036	Chr1:58445151-58481816	1098.45	-0.231465	-1.17403	0.000236909	0.0287814	down	neuron differentiation;identical protein binding;protein binding;positive regulation of transcription, DNA-templated;transcription factor binding;negative regulation of nucleic acid-templated transcription;mitochondrion;cytoplasm;nucleus;
KCNQ1	potassium voltage-gated channel subfamily Q member 1	Chr11:2444684-2849109	ENSMUSG00000009545	Chr7:143106362-143427042	56.6696	-1.1453	-2.21192	0.00024834	0.0299754	down	potassium ion transmembrane transport;voltage-gated potassium channel complex;voltage-gated potassium channel activity;ion transport;ion channel activity;potassium ion transmembrane transport;voltage-gated potassium channel complex;voltage-gated potassium channel activity;membrane;transmembrane transport;negative regulation of voltage-gated potassium channel activity;potassium ion export across p…	Adrenergic signaling in cardiomyocytes;Cholinergic synapse;Gastric acid secretion;Pancreatic secretion;Protein digestion and absorption;Vibrio cholerae infection;
KIF5A	kinesin family member 5A	Chr12:57549998-57586632	ENSMUSG00000074657	Chr10:127225696-127263348	82167.4	-0.0779594	-1.05552	0.000252113	0.0302358	down	protein localization;ATP-dependent microtubule motor activity, plus-end-directed;antigen processing and presentation of exogenous peptide antigen via MHC class II;cytoskeleton-dependent intracellular transport;blood coagulation;protein binding;synaptic transmission;perinuclear region of cytoplasm;kinesin complex;cytosol;microtubule binding;microtubule;small GTPase mediated signal transduction;mem…	Endocytosis;Dopaminergic synapse;
MROH2A	maestro heat like repeat family member 2A	Chr2:233775679-233833423	ENSMUSG00000079429	Chr1:88226986-88262289	145.305	0.545385	1.45941	0.000260167	0.031003	up	binding;
ETV3	ETS variant 3	Chr1:157121191-157138474	ENSMUSG00000003382	Chr3:87525407-87540156	1595.52	-0.265151	-1.20176	0.000263303	0.031178	down	biological_process;molecular_function;RNA polymerase II transcription factor activity, sequence-specific DNA binding;cell differentiation;sequence-specific DNA binding;transcription factor activity, sequence-specific DNA binding;regulation of transcription, DNA-templated;transcription, DNA-templated;regulation of transcription from RNA polymerase II promoter;protein binding;nuclear chromatin;nega…
FOXP2	forkhead box P2	Chr7:114086327-114693772	ENSMUSG00000029563	Chr6:14901349-15441977	736.525	-0.231079	-1.17371	0.00027261	0.0319353	down	putamen development;caudate nucleus development;anatomical structure morphogenesis;cerebral cortex development;protein homodimerization activity;RNA polymerase II transcription factor activity, sequence-specific DNA binding;protein binding;cell differentiation;negative regulation of transcription, DNA-templated;sequence-specific DNA binding;transcription factor activity, sequence-specific DNA bin…
RAB33B	RAB33B, member RAS oncogene family	Chr4:139453232-139476609	ENSMUSG00000027739	Chr3:51483920-51496232	1331.49	0.210136	1.1568	0.000273112	0.0319353	up	regulation of retrograde vesicle-mediated transport, Golgi to ER;negative regulation of constitutive secretory pathway;regulation of Golgi organization;regulation of autophagosome assembly;skeletal system morphogenesis;Golgi lumen;intra-Golgi vesicle-mediated transport;protein targeting to Golgi;extracellular exosome;protein binding;autophagy;nucleocytoplasmic transport;Golgi membrane;Golgi appar…
BAG6	BCL2 associated athanogene 6	ChrCHR_HSCHR6_MHC_MCF_CTG1:31715314-31728984	ENSMUSG00000024392	Chr17:35135178-35147322	6429.89	0.103275	1.07421	0.000281933	0.032762	up	protein localization to cytosolic proteasome complex involved in ERAD pathway;maintenance of unfolded protein involved in ERAD pathway;positive regulation of ERAD pathway;internal peptidyl-lysine acetylation;polyubiquitin binding;BAT3 complex;misfolded protein binding;negative regulation of proteolysis;lung development;ubiquitin-specific protease binding;immune system process;intrinsic apoptotic …
REEP6	receptor accessory protein 6	Chr19:1490747-1497927	ENSMUSG00000035504	Chr10:80329953-80336441	291.243	0.536743	1.45069	0.000290623	0.0335633	up	biological_process;molecular_function;protein binding;endoplasmic reticulum membrane;integral component of membrane;nucleus;apical part of cell;regulation of intracellular transport;rod spherule;
TPPP	tubulin polymerization promoting protein	Chr5:659862-693395	ENSMUSG00000021573	Chr13:74009407-74035753	16684.9	-0.0978058	-1.07014	0.000303601	0.0348471	down	positive regulation of protein polymerization;microtubule polymerization;positive regulation of protein complex assembly;microtubule bundle formation;protein binding;tubulin binding;perinuclear region of cytoplasm;microtubule binding;microtubule;cytoplasm;nucleus;myelin sheath;
VIPR2	vasoactive intestinal peptide receptor 2	Chr7:159028175-159144957	ENSMUSG00000011171	Chr12:116077726-116146261	249.502	0.423428	1.34111	0.000309576	0.0353162	up	vasoactive intestinal polypeptide receptor activity;cell-cell signaling;cell surface receptor signaling pathway;integral component of plasma membrane;transmembrane signaling receptor activity;G-protein coupled receptor activity;signal transduction;membrane;plasma membrane;G-protein coupled receptor signaling pathway;integral component of membrane;negative regulation of smooth muscle cell prolifer…	cAMP signaling pathway;Neuroactive ligand-receptor interaction;
GPR161	G protein-coupled receptor 161	Chr1:168079543-168137667	ENSMUSG00000040836	Chr1:165295789-165326745	850.09	-0.265392	-1.20196	0.000317604	0.0360124	down	negative regulation of smoothened signaling pathway involved in dorsal/ventral neural tube patterning;positive regulation of cAMP biosynthetic process;ciliary membrane;endocytic vesicle membrane;recycling endosome;primary cilium;multicellular organismal development;G-protein coupled receptor activity;G-protein coupled receptor signaling pathway;integral component of membrane;
CENPF	centromere protein F	Chr1:214603195-214664588	ENSMUSG00000026605	Chr1:189640606-189688086	75.8448	-0.915524	-1.88625	0.000319929	0.0360575	down	ciliary transition fiber;metaphase plate congression;ventricular system development;regulation of G2/M transition of mitotic cell cycle;regulation of striated muscle tissue development;response to drug;nuclear envelope;condensed chromosome outer kinetochore;kidney development;chromosome segregation;nuclear matrix;dynein binding;mitotic spindle assembly checkpoint;G2/M transition of mitotic cell c…
HACL1	2-hydroxyacyl-CoA lyase 1	Chr3:15560704-15601852	ENSMUSG00000021884	Chr14:31598730-31641286	361.692	-0.335377	-1.26171	0.000322502	0.0361299	down	carbon-carbon lyase activity;cofactor binding;fatty acid alpha-oxidation;protein oligomerization;peroxisomal matrix;small molecule metabolic process;cellular lipid metabolic process;identical protein binding;thiamine pyrophosphate binding;peroxisome;protein binding;receptor binding;catalytic activity;magnesium ion binding;lipid metabolic process;lyase activity;metabolic process;	Peroxisome;
CAMK2N1	calcium/calmodulin dependent protein kinase II inhibitor 1	Chr1:20482391-20486220	ENSMUSG00000046447	Chr4:138454314-138460123	9200.91	-0.101871	-1.07316	0.00033933	0.0374604	down	negative regulation of cyclin-dependent protein kinase activity;protein kinase inhibitor activity;postsynaptic density;postsynaptic membrane;cell junction;synapse;protein kinase binding;dendrite;neuronal cell body;calcium-dependent protein kinase inhibitor activity;
RHOBTB1	Rho related BTB domain containing 1	Chr10:60869438-61001440	ENSMUSG00000019944	Chr10:69151434-69291791	235.693	0.513114	1.42713	0.000339573	0.0374604	up	protein binding;regulation of small GTPase mediated signal transduction;cytosol;signal transduction;protein transport;small GTPase mediated signal transduction;intracellular;membrane;plasma membrane;GTP binding;	Ubiquitin mediated proteolysis;
DHX34	DExH-box helicase 34	Chr19:47349281-47382704	ENSMUSG00000006019	Chr7:16197147-16222037	481.13	-0.278931	-1.2133	0.000340846	0.0374604	down	ATP-dependent RNA helicase activity;negative regulation of nuclear-transcribed mRNA catabolic process, nonsense-mediated decay;nuclear-transcribed mRNA catabolic process;poly(A) RNA binding;RNA processing;helicase activity;membrane;mitochondrion;nucleic acid binding;ATP binding;
FREM1	FRAS1 related extracellular matrix 1	Chr9:14734666-14910995	ENSMUSG00000059049	Chr4:82897920-83052339	255.04	-0.534462	-1.4484	0.000342388	0.0374604	down	craniofacial suture morphogenesis;basement membrane;cell communication;carbohydrate binding;metal ion binding;integral component of membrane;cell-matrix adhesion;
PLA2R1	phospholipase A2 receptor 1	Chr2:159932006-160062610	ENSMUSG00000054580	Chr2:60417543-60553308	70.5009	-0.673579	-1.59502	0.000353052	0.038389	down	negative regulation of arachidonic acid secretion;negative regulation of phospholipase A2 activity;positive regulation of DNA damage response, signal transduction by p53 class mediator;reactive oxygen species metabolic process;phospholipase binding;positive regulation of arachidonic acid secretion;cytokine production;oxidative stress-induced premature senescence;cell surface;receptor complex;extr…	Phagosome;Tuberculosis;
FOSL2	FOS like 2, AP-1 transcription factor subunit	Chr2:28392448-28417312	ENSMUSG00000029135	Chr5:32135801-32157842	1377.87	-0.19254	-1.14277	0.000354979	0.038389	down	cell death;protein binding;transcription factor activity, RNA polymerase II core promoter proximal region sequence-specific binding;RNA polymerase II core promoter proximal region sequence-specific DNA binding;sequence-specific DNA binding;transcription factor activity, sequence-specific DNA binding;regulation of transcription, DNA-templated;transcription, DNA-templated;nucleoplasm;regulation of …	Osteoclast differentiation;
MAPK10	mitogen-activated protein kinase 10	Chr4:86015123-86594131	ENSMUSG00000046709	Chr5:102907948-103211334	5169.08	-0.147349	-1.10753	0.000360223	0.0387323	down	JUN kinase activity;response to light stimulus;rhythmic process;regulation of circadian rhythm;stress-activated MAPK cascade;toll-like receptor 5 signaling pathway;MAP kinase kinase activity;toll-like receptor TLR6:TLR2 signaling pathway;toll-like receptor TLR1:TLR2 signaling pathway;TRIF-dependent toll-like receptor signaling pathway;toll-like receptor 4 signaling pathway;toll-like receptor 2 si…	MAPK signaling pathway;ErbB signaling pathway;Ras signaling pathway;cAMP signaling pathway;FoxO signaling pathway;Sphingolipid signaling pathway;Protein processing in endoplasmic reticulum;Apoptosis;Wnt signaling pathway;Osteoclast differentiation;Focal adhesion;Toll-like receptor signaling pathway;NOD-like receptor signaling pathway;RIG-I-like receptor signaling pathway;Fc epsilon RI signaling p…
MYH1	myosin heavy chain 1	Chr17:10492307-10518543	ENSMUSG00000056328	Chr11:67200052-67224575	16.2271	1.5333	2.89447	0.000378455	0.0404601	up	muscle myosin complex;cytoplasmic ribonucleoprotein granule;myosin filament;protein binding;calmodulin binding;actin binding;myosin complex;motor activity;metabolic process;ATP binding;intercalated disc;A band;muscle contraction;	Tight junction;
SLC38A1	solute carrier family 38 member 1	Chr12:46183063-46270017	ENSMUSG00000023169	Chr15:96571418-96642913	14375.4	-0.0773513	-1.05508	0.000381974	0.0406043	down	L-histidine transmembrane transport;histidine transport;L-asparagine transmembrane transporter activity;asparagine transport;L-histidine transmembrane transporter activity;L-glutamine transmembrane transporter activity;glutamine transport;neurotransmitter uptake;neutral amino acid transport;neutral amino acid transmembrane transporter activity;amino acid transport;sodium:amino acid symporter acti…	Glutamatergic synapse;GABAergic synapse;
DISP3	dispatched RND transporter family member 3	null	ENSMUSG00000041544	Chr4:148240264-148287965	2379.02	0.13795	1.10034	0.000384954	0.0406899	up
PLCXD2	phosphatidylinositol specific phospholipase C X domain containing 2	Chr3:111674676-111846447	ENSMUSG00000087141	Chr16:45959263-46010218	5221.99	-0.126199	-1.09141	0.000387983	0.0407796	down	phosphoric diester hydrolase activity;signal transduction;lipid catabolic process;signal transducer activity;lipid metabolic process;
ZNF281	zinc finger protein 281	Chr1:200404940-200410056	ENSMUSG00000041483	Chr1:136624901-136630053	1328.49	0.198244	1.1473	0.000394473	0.0412301	up	embryonic body morphogenesis;negative regulation of gene expression;stem cell differentiation;transcriptional repressor activity, RNA polymerase II core promoter proximal region sequence-specific binding;core promoter binding;protein binding;RNA polymerase II core promoter proximal region sequence-specific DNA binding;positive regulation of transcription, DNA-templated;negative regulation of tran…
SLC6A15	solute carrier family 6 member 15	Chr12:84859488-84913615	ENSMUSG00000019894	Chr10:103367783-103419377	2518.65	0.147546	1.10768	0.000404065	0.041998	up	proline:sodium symporter activity;leucine transport;neurotransmitter transporter activity;proline transport;neutral amino acid transport;amino acid transport;ion transport;sodium ion transport;neurotransmitter transport;integral component of plasma membrane;neurotransmitter:sodium symporter activity;transmembrane transport;plasma membrane;integral component of membrane;proline transmembrane trans…
CADPS2	calcium dependent secretion activator 2	Chr7:122318425-122886759	ENSMUSG00000017978	Chr6:23262773-23839421	3032.4	0.127797	1.09262	0.000408369	0.0421927	up	protein binding;synapse;exocytosis;cytoplasmic vesicle membrane;cell junction;lipid binding;protein transport;intracellular membrane-bounded organelle;metal ion binding;nucleoplasm;postsynaptic membrane;cytoplasmic membrane-bounded vesicle;cytoplasmic vesicle;presynaptic membrane;cellular response to starvation;positive regulation of exocytosis;synaptic vesicle priming;
PITX2	paired like homeodomain 2	Chr4:110617423-110642123	ENSMUSG00000028023	Chr3:129199878-129219591	723.373	-0.237522	-1.17897	0.000410678	0.0421927	down	cell proliferation involved in outflow tract morphogenesis;prolactin secreting cell differentiation;somatotropin secreting cell differentiation;left/right axis specification;cardiac neural crest cell migration involved in outflow tract morphogenesis;deltoid tuberosity development;camera-type eye development;odontogenesis;hair cell differentiation;spleen development;RNA polymerase II transcription…	TGF-beta signaling pathway;
ACSL3	acyl-CoA synthetase long chain family member 3	Chr2:222860934-222944639	ENSMUSG00000032883	Chr1:78657825-78707743	7904.17	-0.110479	-1.07959	0.000426876	0.0434044	down	positive regulation of phosphatidylcholine biosynthetic process;positive regulation of secretion;positive regulation of Golgi to plasma membrane protein transport;very-low-density lipoprotein particle assembly;long-chain fatty acid import;lipid particle;long-chain fatty acid-CoA ligase activity;long-chain fatty acid metabolic process;small molecule metabolic process;cellular lipid metabolic proce…	Fatty acid biosynthesis;Fatty acid degradation;Metabolic pathways;Fatty acid metabolism;PPAR signaling pathway;Peroxisome;Adipocytokine signaling pathway;
DET1	DET1, COP1 ubiquitin ligase partner	Chr15:88511559-88546675	ENSMUSG00000030610	Chr7:78821547-78847263	169.37	0.433053	1.35009	0.00043437	0.0439277	up	nucleus;	Ubiquitin mediated proteolysis;
TLR8	toll like receptor 8	ChrX:12906620-12923169	ENSMUSG00000040522	ChrX:167242696-167264329	9.34955	2.41921	5.34878	0.000455057	0.0457724	up	toll-like receptor 8 signaling pathway;immunoglobulin mediated immune response;single-stranded RNA binding;positive regulation of interferon-beta biosynthetic process;positive regulation of interferon-alpha biosynthetic process;positive regulation of interferon-gamma biosynthetic process;endolysosome membrane;cellular response to mechanical stimulus;positive regulation of interleukin-8 biosynthet…	Toll-like receptor signaling pathway;
FCHSD1	FCH and double SH3 domains 1	Chr5:141639302-141651419	ENSMUSG00000038524	Chr18:37957431-37969774	615.627	-0.272713	-1.20808	0.000472231	0.0470616	down	protein binding;
KLHL22	kelch like family member 22	Chr22:20441519-20495883	ENSMUSG00000022750	Chr16:17759618-17793382	3060.47	-0.177648	-1.13104	0.000490211	0.0485257	down	polar microtubule;mitotic spindle;mitotic sister chromatid segregation;protein monoubiquitination;mitotic spindle assembly checkpoint;Cul3-RING ubiquitin ligase complex;cell division;protein binding;ubiquitin-protein transferase activity;centrosome;cytoplasm;protein ubiquitination;

## Sheet: Table 3
Table 3. GSEA (Gene-Set Enrichment analysis) (Shank3 TG hypothalamus 10-12 wk).
NAME	SIZE	ES	NES	NOM p-val	FDR q-val	FWER p-val	RANK AT MAX	LEADING EDGE
Up-regulated
HALLMARK_EPITHELIAL_MESENCHYMAL_TRANSITION	187	0.197457	3.13798	0	0	0	6080	tags=58%, list=38%, signal=92%
HALLMARK_MYC_TARGETS_V1	197	0.126217	2.06646	0.00404858	0.0530433	0.076	9802	tags=74%, list=62%, signal=191%
HALLMARK_HYPOXIA	186	0.11886	1.88645	0.00775194	0.117299	0.223	6082	tags=50%, list=38%, signal=80%
HALLMARK_UNFOLDED_PROTEIN_RESPONSE	108	0.155584	1.8804	0.0145833	0.0906397	0.23	8732	tags=70%, list=55%, signal=155%
HALLMARK_INTERFERON_ALPHA_RESPONSE	89	0.161106	1.77532	0.027027	0.124943	0.352	3169	tags=36%, list=20%, signal=45%
HALLMARK_UV_RESPONSE_DN	140	0.12977	1.77331	0.00775194	0.105467	0.355	2497	tags=29%, list=16%, signal=34%
HALLMARK_GLYCOLYSIS	191	0.109555	1.76008	0.0145228	0.097956	0.382	7436	tags=58%, list=47%, signal=107%
HALLMARK_ADIPOGENESIS	186	0.112086	1.71359	0.0183299	0.105662	0.451	5419	tags=45%, list=34%, signal=68%
HALLMARK_COAGULATION	116	0.139624	1.70439	0.0196464	0.099213	0.47	2730	tags=31%, list=17%, signal=37%
HALLMARK_CHOLESTEROL_HOMEOSTASIS	69	0.168422	1.6431	0.024	0.124481	0.583	6090	tags=55%, list=38%, signal=89%
Down-regulated
HALLMARK_MYC_TARGETS_V2	58	-0.189644	-1.73983	0.0135135	0.326254	0.416	7689	tags=67%, list=48%, signal=130%
HALLMARK_TNFA_SIGNALING_VIA_NFKB	187	-0.103266	-1.66557	0.025	0.240901	0.545	7052	tags=55%, list=44%, signal=97%
HALLMARK_MITOTIC_SPINDLE	198	-0.0832349	-1.37598	0.116466	0.58809	0.951	6163	tags=47%, list=39%, signal=76%
HALLMARK_KRAS_SIGNALING_DN	159	-0.0917349	-1.35117	0.151515	0.489653	0.966	7958	tags=59%, list=50%, signal=117%
HALLMARK_P53_PATHWAY	192	-0.0753043	-1.18723	0.266932	0.71724	0.998	2545	tags=23%, list=16%, signal=28%
HALLMARK_SPERMATOGENESIS	110	-0.0935917	-1.16649	0.251474	0.639757	0.998	6474	tags=50%, list=41%, signal=84%
HALLMARK_ESTROGEN_RESPONSE_EARLY	189	-0.0678581	-1.09345	0.335404	0.701335	0.999	3983	tags=32%, list=25%, signal=42%
HALLMARK_PI3K_AKT_MTOR_SIGNALING	103	-0.0816723	-0.977384	0.468284	0.874774	1	12760	tags=88%, list=80%, signal=444%
HALLMARK_APICAL_SURFACE	42	-0.128178	-0.968449	0.470588	0.795536	1	4026	tags=38%, list=25%, signal=51%
HALLMARK_COMPLEMENT	171	-0.0533148	-0.807471	0.727799	1	1	3998	tags=30%, list=25%, signal=40%
Up-regulated
KEGG_RIBOSOME	82	0.483522	5.2189	0	0	0	4761	tags=78%, list=30%, signal=111%
KEGG_ECM_RECEPTOR_INTERACTION	81	0.28423	2.99276	0	0	0	3944	tags=53%, list=25%, signal=70%
KEGG_STEROID_BIOSYNTHESIS	15	0.481005	2.1974	0.00417537	0.0537292	0.118	6139	tags=87%, list=39%, signal=141%
KEGG_INTESTINAL_IMMUNE_NETWORK_FOR_IGA_PRODUCTION	37	0.255618	1.85996	0.0093633	0.326033	0.644	7118	tags=70%, list=45%, signal=127%
KEGG_VIRAL_MYOCARDITIS	60	0.19374	1.79301	0.0176471	0.372172	0.774	6736	tags=62%, list=42%, signal=107%
KEGG_PPAR_SIGNALING_PATHWAY	60	0.192419	1.74762	0.0208333	0.399102	0.848	7287	tags=65%, list=46%, signal=120%
KEGG_PROTEASOME	43	0.215244	1.65586	0.0356436	0.539248	0.956	11378	tags=93%, list=72%, signal=326%
KEGG_FOCAL_ADHESION	191	0.098708	1.61534	0.0497018	0.565771	0.976	2278	tags=24%, list=14%, signal=28%
KEGG_ALLOGRAFT_REJECTION	23	0.26711	1.55337	0.0489237	0.667658	0.99	8894	tags=83%, list=56%, signal=187%
KEGG_PARKINSONS_DISEASE	108	0.124337	1.54251	0.0503018	0.633787	0.993	9520	tags=72%, list=60%, signal=179%
Down-regulated
KEGG_NEUROACTIVE_LIGAND_RECEPTOR_INTERACTION	236	-0.10488	-1.88289	0.00806452	0.631732	0.594	6848	tags=53%, list=43%, signal=92%
KEGG_GLYCOSPHINGOLIPID_BIOSYNTHESIS_LACTO_AND_NEOLACTO_SERIES	21	-0.330917	-1.79315	0.0164609	0.510986	0.764	8376	tags=86%, list=53%, signal=181%
KEGG_NOD_LIKE_RECEPTOR_SIGNALING_PATHWAY	49	-0.206324	-1.68705	0.0354331	0.575423	0.898	5817	tags=57%, list=37%, signal=90%
KEGG_TRYPTOPHAN_METABOLISM	37	-0.221405	-1.64105	0.0352697	0.537524	0.943	7233	tags=68%, list=45%, signal=124%
KEGG_NUCLEOTIDE_EXCISION_REPAIR	43	-0.196914	-1.49593	0.0812379	0.865923	0.997	9082	tags=77%, list=57%, signal=178%
KEGG_AXON_GUIDANCE	127	-0.111703	-1.47336	0.0698603	0.795889	0.999	5376	tags=45%, list=34%, signal=67%
KEGG_TYPE_II_DIABETES_MELLITUS	44	-0.187367	-1.47157	0.0778443	0.68769	1	7872	tags=68%, list=50%, signal=135%
KEGG_HOMOLOGOUS_RECOMBINATION	25	-0.242187	-1.46097	0.0753968	0.632332	1	5697	tags=60%, list=36%, signal=93%
KEGG_CYSTEINE_AND_METHIONINE_METABOLISM	31	-0.217022	-1.43117	0.0910891	0.634105	1	6816	tags=65%, list=43%, signal=113%
KEGG_MAPK_SIGNALING_PATHWAY	252	-0.0774715	-1.41083	0.12249	0.624566	1	11283	tags=79%, list=71%, signal=266%
Up-regulated
GO_CYTOSOLIC_RIBOSOME	100	0.423202	5.07842	0	0	0	4761	tags=72%, list=30%, signal=102%
GO_RIBOSOMAL_SUBUNIT	148	0.313925	4.42312	0	0	0	4831	tags=61%, list=30%, signal=87%
GO_PROTEINACEOUS_EXTRACELLULAR_MATRIX	308	0.193709	3.94386	0	0	0	4413	tags=47%, list=28%, signal=63%
GO_CYTOSOLIC_LARGE_RIBOSOMAL_SUBUNIT	54	0.448936	3.93781	0	0	0	4958	tags=76%, list=31%, signal=110%
GO_LARGE_RIBOSOMAL_SUBUNIT	86	0.364543	3.88037	0	0	0	4958	tags=67%, list=31%, signal=97%
GO_RIBOSOME	203	0.221129	3.74026	0	0	0	4831	tags=52%, list=30%, signal=74%
GO_CYTOSOLIC_SMALL_RIBOSOMAL_SUBUNIT	39	0.486434	3.58059	0	0	0	4515	tags=77%, list=28%, signal=107%
GO_EXTRACELLULAR_MATRIX	367	0.159345	3.54633	0	0	0	4413	tags=43%, list=28%, signal=59%
GO_CYTOSOLIC_PART	191	0.221526	3.48639	0	0	0	4761	tags=52%, list=30%, signal=73%
GO_EXTRACELLULAR_MATRIX_COMPONENT	116	0.252902	3.21619	0	0	0	2861	tags=43%, list=18%, signal=52%
Down-regulated
GO_POSTSYNAPSE	359	-0.129712	-2.85871	0	0.00104739	0.001	4452	tags=41%, list=28%, signal=55%
GO_SYNAPTIC_MEMBRANE	243	-0.155169	-2.77045	0	0.000523697	0.001	4377	tags=43%, list=28%, signal=58%
GO_MICROTUBULE	368	-0.123545	-2.72457	0	0.000349131	0.001	8712	tags=67%, list=55%, signal=144%
GO_AXON_PART	209	-0.160219	-2.71682	0	0.000261848	0.001	3954	tags=41%, list=25%, signal=53%
GO_AXON	397	-0.116638	-2.67412	0	0.000644947	0.003	4321	tags=39%, list=27%, signal=52%
GO_EXCITATORY_SYNAPSE	188	-0.158138	-2.47877	0	0.00767189	0.041	4452	tags=44%, list=28%, signal=60%
GO_POSTSYNAPTIC_MEMBRANE	191	-0.152408	-2.47338	0	0.00703123	0.044	6848	tags=58%, list=43%, signal=101%
GO_TERMINAL_BOUTON	62	-0.272159	-2.47124	0	0.00627905	0.045	3641	tags=50%, list=23%, signal=65%
GO_PRESYNAPSE	272	-0.127577	-2.46895	0	0.00570294	0.046	4321	tags=40%, list=27%, signal=54%
GO_DENDRITE	433	-0.0980086	-2.36934	0.00198807	0.0105467	0.089	7960	tags=60%, list=50%, signal=116%

## Sheet: Table 4
Table 4. Comparison of ribosome-related GSEA core enrichment genes (Shank3 TG Hypothalamus, mPFC and Striatum).
Hypothalamus	PROBE	RANK IN GENE LIST	RANK METRIC SCORE	RUNNING ES	CORE ENRICHMENT	DIRECTION		mPFC	PROBE	RANK IN GENE LIST	RANK METRIC SCORE	RUNNING ES	CORE ENRICHMENT	DIRECTION		Striatum	PROBE	RANK IN GENE LIST	RANK METRIC SCORE	RUNNING ES	CORE ENRICHMENT	DIRECTION
1	RPL4	50	3.996	0.009	Yes	up		1	RPL31	772	1.149	-0.0375	No	up		1	RPS6	65	2.969	0.0081	No	up
2	RPS23	180	2.419	0.0131	Yes	up		2	RPS20	1584	0.738	-0.0775	No	up		2	RPL10	137	2.342	0.0157	No	up
3	RPS7	241	2.124	0.0215	Yes	up		3	RPS27L	1659	0.717	-0.0701	No	up		3	RPL27	936	1.051	-0.0229	No	up
4	RPS19	316	1.909	0.029	Yes	up		4	RPL7	2164	0.569	-0.0903	No	up		4	RPL22L1	1102	0.963	-0.0212	No	up
5	RPS5	337	1.872	0.0399	Yes	up		5	RPS4Y1	2238	0.553	-0.0828	No	up		5	RSL24D1	1372	0.848	-0.0261	No	up
6	RPS20	420	1.704	0.0469	Yes	up		6	RPL22L1	3133	0.4	-0.1282	No	up		6	RPL22	1612	0.764	-0.0292	No	up
7	RPS25	458	1.634	0.0568	Yes	up		7	RPS5	4071	0.276	-0.1763	No	up		7	RPL39	4024	0.301	-0.1705	No	up
8	RPL35	505	1.564	0.0661	Yes	up		8	RPS11	4720	0.208	-0.2058	No	up		8	RPL34	4672	0.234	-0.1995	No	up
9	RPL11	600	1.433	0.0723	Yes	up		9	RSL24D1	4828	0.199	-0.2005	No	up		9	RPL3L	5198	0.184	-0.2207	No	up
10	RPL13A	602	1.43	0.0845	Yes	up		10	FAU	5132	0.171	-0.2078	No	up		10	RPL12	6463	0.085	-0.289	No	up
11	RPL35A	666	1.354	0.0927	Yes	up		11	MRPL13	5487	0.141	-0.2184	No	up		11	RPS27L	6572	0.077	-0.2837	No	up
12	RPS8	670	1.352	0.1047	Yes	up		12	RPS12	5514	0.139	-0.2079	No	no change		12	RPL36AL	6781	0.061	-0.2848	No	up
13	RPL22L1	682	1.338	0.1162	Yes	up		13	RPL17	5539	0.137	-0.1972	No	no change		13	MRPL13	7526	0.014	-0.3199	No	no change
14	RPL6	708	1.309	0.1268	Yes	up		14	RPL3	6131	0.093	-0.2231	No	no change		14	RPS15A	7995	-0.013	-0.3375	No	no change
15	RPL22	823	1.211	0.1318	Yes	up		15	RPS23	7021	0.038	-0.2681	No	no change		15	RPL3	8259	-0.029	-0.3421	No	no change
16	RPL3	840	1.193	0.143	Yes	up		16	RPL21	7172	0.028	-0.2656	No	no change		16	RPS18	8485	-0.044	-0.3442	No	no change
17	FAU	877	1.164	0.1529	Yes	up		17	RPL10A	7358	0.018	-0.2653	No	no change		17	RPS3A	8741	-0.06	-0.3483	No	no change
18	RPS3	894	1.157	0.1641	Yes	up		18	RPL29	8036	-0.024	-0.2967	Yes	down		18	RPL4	10441	-0.184	-0.4443	No	no change
19	RPS27A	929	1.128	0.1741	Yes	up		19	RPL19	8040	-0.025	-0.2847	Yes	down		19	RPL32	11093	-0.245	-0.4735	Yes	down
20	RPL28	971	1.097	0.1837	Yes	up		20	RPL26	8061	-0.026	-0.2738	Yes	down		20	RPL9	11172	-0.253	-0.4663	Yes	down
21	RPS16	1057	1.042	0.1905	Yes	up		21	RPL3L	8433	-0.048	-0.2855	Yes	down		21	RPS29	11275	-0.263	-0.4606	Yes	down
22	RPL27A	1175	0.977	0.1953	Yes	up		22	RPS7	8440	-0.048	-0.2736	Yes	down		22	RPS4Y1	11544	-0.294	-0.4655	Yes	down
23	RPS11	1273	0.93	0.2014	Yes	up		23	RPLP0	8795	-0.075	-0.2842	Yes	down		23	RPS25	11546	-0.294	-0.4533	Yes	down
24	RPL24	1275	0.928	0.2135	Yes	up		24	RPL18A	8802	-0.076	-0.2724	Yes	down		24	RPL6	11592	-0.299	-0.444	Yes	down
25	RPS9	1291	0.923	0.2248	Yes	up		25	RPS25	9080	-0.094	-0.2781	Yes	down		25	RPL30	11699	-0.31	-0.4386	Yes	down
26	RPL37	1367	0.89	0.2322	Yes	up		26	RPL39	9104	-0.095	-0.2673	Yes	down		26	RPL5	11784	-0.321	-0.4317	Yes	down
27	RPS4Y1	1436	0.861	0.2401	Yes	up		27	RPS19	9578	-0.13	-0.2856	Yes	down		27	RPS16	12210	-0.371	-0.4466	Yes	down
28	RPL39	1460	0.85	0.2509	Yes	up		28	RPS3	9602	-0.132	-0.2749	Yes	down		28	RPLP1	12329	-0.386	-0.4419	Yes	down
29	RPL30	1583	0.807	0.2554	Yes	up		29	RPL9	9632	-0.133	-0.2646	Yes	down		29	RPL13A	12514	-0.411	-0.4414	Yes	down
30	RPL34	1659	0.784	0.2628	Yes	up		30	RPS13	9656	-0.135	-0.2538	Yes	down		30	RPS13	12878	-0.469	-0.4523	Yes	down
31	RPSA	1693	0.774	0.2729	Yes	up		31	RPL13A	9882	-0.152	-0.2561	Yes	down		31	RPL24	12879	-0.469	-0.4402	Yes	down
32	RPS21	1849	0.729	0.2753	Yes	up		32	RPL37A	10111	-0.17	-0.2586	Yes	down		32	RPS27A	13016	-0.495	-0.4366	Yes	down
33	RPL15	1874	0.722	0.286	Yes	up		33	RPS15A	10187	-0.178	-0.2512	Yes	down		33	RPL8	13096	-0.508	-0.4295	Yes	down
34	RPL31	1880	0.721	0.2979	Yes	up		34	RPL14	10572	-0.213	-0.2638	Yes	down		34	RPL7A	13100	-0.509	-0.4174	Yes	down
35	RPL23	1987	0.69	0.3034	Yes	up		35	RPS15	10729	-0.226	-0.2616	Yes	down		35	RPL21	13458	-0.584	-0.428	Yes	down
36	RPL9	1994	0.687	0.3152	Yes	up		36	RPLP1	10741	-0.227	-0.2501	Yes	down		36	RPL18	13705	-0.639	-0.4315	Yes	down
37	RPL7A	2036	0.676	0.3248	Yes	up		37	RPL7A	11380	-0.29	-0.279	Yes	down		37	RPS3	13770	-0.653	-0.4233	Yes	down
38	RPL37A	2307	0.61	0.3199	Yes	up		38	RPS17	11417	-0.295	-0.2691	Yes	down		38	RPL19	13806	-0.664	-0.4134	Yes	down
39	RPL21	2336	0.605	0.3304	Yes	up		39	RPS2	11637	-0.321	-0.271	Yes	down		39	RPS8	13972	-0.707	-0.4117	Yes	down
40	RPS3A	2451	0.58	0.3353	Yes	up		40	RPL27	11673	-0.325	-0.2611	Yes	down		40	FAU	14014	-0.719	-0.4021	Yes	down
41	RPS13	2460	0.578	0.347	Yes	up		41	RPL12	12053	-0.372	-0.2733	Yes	down		41	RPL36A	14095	-0.74	-0.395	Yes	down
42	RPL32	2501	0.571	0.3567	Yes	up		42	RPS27A	12100	-0.376	-0.2641	Yes	down		42	RPS11	14160	-0.76	-0.3869	Yes	down
43	RPL38	2560	0.562	0.3652	Yes	up		43	RPL15	12180	-0.386	-0.2569	Yes	down		43	RPLP2	14193	-0.77	-0.3767	Yes	down
44	RPL29	2630	0.55	0.3731	Yes	up		44	RPS29	12323	-0.41	-0.2539	Yes	down		44	RPS23	14214	-0.775	-0.3658	Yes	down
45	RPL36	2674	0.541	0.3825	Yes	up		45	RPL32	12550	-0.442	-0.2562	Yes	down		45	RPS9	14302	-0.803	-0.3591	Yes	down
46	RPL23A	2675	0.541	0.3947	Yes	up		46	RPSA	12610	-0.452	-0.2478	Yes	down		46	RPL26	14351	-0.822	-0.35	Yes	down
47	RPS15A	2713	0.534	0.4046	Yes	up		47	RPL35A	12643	-0.457	-0.2377	Yes	down		47	RPL35A	14396	-0.838	-0.3406	Yes	down
48	RPL14	2953	0.489	0.4017	Yes	up		48	RPS10	12661	-0.46	-0.2266	Yes	down		48	RPS2	14406	-0.843	-0.329	Yes	down
49	RPS2	3109	0.462	0.4041	Yes	up		49	RPS16	12848	-0.492	-0.2264	Yes	down		49	RPS17	14407	-0.843	-0.3168	Yes	down
50	RPS27L	3256	0.439	0.407	Yes	up		50	RPL4	12893	-0.501	-0.217	Yes	down		50	RPL14	14479	-0.868	-0.3091	Yes	down
51	RPL5	3270	0.437	0.4184	Yes	up		51	RPL30	12996	-0.521	-0.2114	Yes	down		51	RPL38	14593	-0.927	-0.3041	Yes	down
52	RPL26	3351	0.422	0.4255	Yes	up		52	RPS26	13076	-0.538	-0.2043	Yes	down		52	RPL7	14667	-0.962	-0.2966	Yes	down
53	RPL7	3398	0.416	0.4348	Yes	up		53	RPS28	13091	-0.541	-0.193	Yes	down		53	RPL15	14767	-1.009	-0.2907	Yes	down
54	RPS12	3803	0.358	0.4215	Yes	up		54	RPL36AL	13173	-0.559	-0.186	Yes	down		54	RPL35	14848	-1.062	-0.2836	Yes	down
55	RPL8	3848	0.353	0.4309	Yes	up		55	RPL8	13222	-0.571	-0.1769	Yes	down		55	RPS21	14921	-1.116	-0.276	Yes	down
56	RPS26	3895	0.347	0.4402	Yes	up		56	RPL28	13263	-0.581	-0.1673	Yes	down		56	RPL23A	14941	-1.133	-0.265	Yes	down
57	RPS18	4007	0.334	0.4454	Yes	up		57	RPL36A	13333	-0.598	-0.1595	Yes	down		57	RPL23	14980	-1.16	-0.2552	Yes	down
58	RPS15	4249	0.303	0.4423	Yes	up		58	RPL36	13345	-0.6	-0.148	Yes	down		58	RPL29	15000	-1.176	-0.2442	Yes	down
59	RPS17	4515	0.271	0.4378	Yes	up		59	RPS18	13472	-0.628	-0.144	Yes	down		59	RPS19	15005	-1.178	-0.2323	Yes	down
60	RPL17	4566	0.266	0.4468	Yes	up		60	RPL18	13590	-0.654	-0.1393	Yes	down		60	RPL37A	15012	-1.184	-0.2205	Yes	down
61	RPL13	4567	0.266	0.459	Yes	up		61	RPL23A	13733	-0.692	-0.1362	Yes	down		61	RPS12	15028	-1.201	-0.2092	Yes	down
62	RPLP0	4659	0.257	0.4655	Yes	up		62	RPL37	13841	-0.72	-0.1309	Yes	down		62	RPSA	15048	-1.218	-0.1982	Yes	down
63	RPL36A	4700	0.253	0.4751	Yes	up		63	RPL10	13898	-0.738	-0.1223	Yes	down		63	RPS20	15062	-1.232	-0.1869	Yes	down
64	RPL10A	4761	0.247	0.4835	Yes	up		64	RPS9	13909	-0.741	-0.1108	Yes	down		64	RPS10	15083	-1.247	-0.176	Yes	down
65	RPL18	4958	0.228	0.4833	No	no change		65	RPL11	13922	-0.745	-0.0994	Yes	down		65	RPL17	15104	-1.261	-0.165	Yes	down
66	RPLP1	5463	0.183	0.4637	No	no change		66	RPS3A	13971	-0.761	-0.0903	Yes	down		66	RPS24	15158	-1.308	-0.1562	Yes	down
67	RPS10	5950	0.144	0.4451	No	no change		67	RPL23	14067	-0.8	-0.0842	Yes	down		67	RPS26	15332	-1.523	-0.155	Yes	down
68	RPS29	6330	0.114	0.4334	No	no change		68	RPL27A	14172	-0.832	-0.0787	Yes	down		68	RPS15	15372	-1.59	-0.1453	Yes	down
69	RPS6	7249	0.051	0.3875	No	no change		69	RPL6	14182	-0.835	-0.0671	Yes	down		69	RPS7	15391	-1.627	-0.1343	Yes	down
70	RPS24	7703	0.024	0.3711	No	no change		70	RPL24	14341	-0.904	-0.065	Yes	down		70	RPL36	15514	-1.855	-0.1298	Yes	down
71	RPL36AL	7854	0.014	0.3738	No	no change		71	RPLP2	14363	-0.916	-0.0542	Yes	down		71	RPS28	15560	-1.991	-0.1205	Yes	down
72	RPL3L	8391	-0.017	0.3521	No	down		72	RPS6	14385	-0.926	-0.0434	Yes	down		72	RPS5	15583	-2.057	-0.1097	Yes	down
73	RPL18A	8808	-0.043	0.338	No	down		73	RPL34	14416	-0.943	-0.0331	Yes	down		73	RPL31	15587	-2.066	-0.0977	Yes	down
74	RPL12	11350	-0.239	0.1896	No	down		74	RPS24	14732	-1.127	-0.0412	Yes	down		74	RPL13	15592	-2.079	-0.0858	Yes	down
75	RPL19	11627	-0.27	0.1844	No	down		75	RPL5	14754	-1.144	-0.0303	Yes	down		75	UBA52	15624	-2.171	-0.0756	Yes	down
76	RPS28	11774	-0.285	0.1873	No	down		76	RPL13	14766	-1.153	-0.0188	Yes	down		76	RPL11	15633	-2.226	-0.0639	Yes	down
77	RPLP2	11977	-0.311	0.1867	No	down		77	RPS21	14845	-1.212	-0.0117	Yes	down		77	RPLP0	15659	-2.392	-0.0533	Yes	down
78	MRPL13	12623	-0.397	0.1582	No	down		78	RPL35	15174	-1.573	-0.0206	Yes	down		78	RPL27A	15664	-2.442	-0.0413	Yes	down
79	RPL10	13710	-0.599	0.1017	No	down		79	RPL38	15204	-1.631	-0.0103	Yes	down		79	RPL10A	15734	-3.43	-0.0335	Yes	down
80	UBA52	14069	-0.696	0.0913	No	down		80	RPS8	15278	-1.771	-0.0028	Yes	down		80	RPL37	15744	-3.758	-0.0219	Yes	down
81	RSL24D1	15561	-1.699	0.0092	No	down		81	RPL22	15522	-3.418	-0.0062	Yes	down		81	RPL18A	15751	-3.991	-0.0101	Yes	down
82	RPL27	15755	-2.623	0.0092	No	down		82	UBA52	15525	-3.486	0.0059	Yes	down		82	RPL28	15760	-4.596	0.0016	Yes	down
